# Supplementary material for: Projecting RNA measurements onto single cell atlases to extract cell type-specific expression profiles using scProjection
Source: Nat Commun. 2023 Aug 25;14:5192. doi: 10.1038/s41467-023-40744-6 (PMC10457395; doi:10.1038/s41467-023-40744-6)
Supplement: Supplementary file 3 — Source Data [file 41467_2023_40744_MOESM3_ESM.xlsx]

## Sheet: Figure 1b
RMSE of ROSMAP benchmark
	astro	endo	microglia	neuro	oligo
scProjection	0.027194	0.029254	0.032053	0.032572	0.026141
MuSic	0.085568	0.076548	0.021586	0.054638	0.050033
CIBERSORTx	0.043827	0.085841	0.086531	0.233154	0.070651
NNLS	0.046348	0.046886	0.09012	0.269577	0.102239
DSA	0.03313	0.032554	0.026032	0.062397	0.028462
dtangle	0.041639	0.04269	0.041929	0.083021	0.033439
single gene	0.222298	0.062159	0.03818	0.211505	0.029654
equal_prop	0.042473	0.038828	0.109639	0.256413	0.07689

## Sheet: Figure 1c
RMSE of MERFISH benchmark
	scProjection	SpatialDWLS	Tangram (cluster mode)	Tangram (cell mode)	bgFreq
Oligodendrocyte	0.123395	0.219631	0.75635	0.305544	0.708137
Excitatory	0.134061	0.298769	0.295177	0.907896	0.979053
Pericytes	0.140535	0.465029	0.458392	0.868381	0.980688
Ependymal	0.20952	0.684867	0.466298	0.977823	0.940641
Microglia	0.26028	0.400797	0.611722	0.859271	0.955443
Inhibitory	0.263891	0.216083	0.610645	0.798315	0.864118
Endothelial	0.385055	0.404796	0.615271	0.917642	0.825978
Astrocytes	0.499059	0.314373	0.66204	0.907008	0.745944

## Sheet: Figure 2b
cell-wise relative porjection performance score (before normalization to methods number)
2ct				4ct				6ct				8ct
	scProjection_2_celltypes	Tangram_2_celltypes	uniPort_2_celltypes		scProjection_4_celltypes	Tangram_4_celltypes	uniPort_4_celltypes		scProjection_6_celltypes	Tangram_6_celltypes	uniPort_6_celltypes		scProjection_8_celltypes	Tangram_8_celltypes	uniPort_8_celltypes
0	0.916667	0.5	0.583333	0	0.916667	0.666667	0.416667	0	0.916667	0.75	0.333333	0	1	0.666667	0.333333
1	0.916667	0.75	0.333333	1	0.916667	0.666667	0.416667	1	0.75	0.666667	0.583333	1	1	0.666667	0.333333
2	1	0.583333	0.416667	2	0.833333	0.75	0.416667	2	0.916667	0.75	0.333333	2	0.833333	0.416667	0.75
3	0.916667	0.5	0.583333	3	1	0.583333	0.416667	3	0.666667	0.75	0.583333	3	1	0.583333	0.416667
4	0.833333	0.75	0.416667	4	1	0.666667	0.333333	4	0.916667	0.666667	0.416667	4	0.833333	0.666667	0.5
5	1	0.666667	0.333333	5	0.833333	0.666667	0.5	5	0.916667	0.75	0.333333	5	1	0.666667	0.333333
6	0.916667	0.5	0.583333	6	1	0.666667	0.333333	6	0.666667	0.583333	0.75	6	0.75	0.833333	0.416667
7	0.833333	0.75	0.416667	7	0.916667	0.666667	0.416667	7	0.833333	0.583333	0.583333	7	0.916667	0.75	0.333333
8	0.916667	0.666667	0.416667	8	1	0.583333	0.416667	8	1	0.583333	0.416667	8	0.916667	0.75	0.333333
9	1	0.666667	0.333333	9	1	0.5	0.5	9	0.916667	0.5	0.583333	9	1	0.583333	0.416667
10	1	0.666667	0.333333	10	0.916667	0.75	0.333333	10	0.75	0.583333	0.666667	10	0.75	0.833333	0.416667
11	1	0.5	0.5	11	1	0.416667	0.583333	11	0.833333	0.75	0.416667	11	0.833333	0.666667	0.5
12	0.833333	0.75	0.416667	12	0.833333	0.666667	0.5	12	0.916667	0.666667	0.416667	12	0.75	0.833333	0.416667
13	1	0.666667	0.333333	13	0.916667	0.666667	0.416667	13	0.916667	0.666667	0.416667	13	0.916667	0.75	0.333333
14	1	0.5	0.5	14	0.916667	0.666667	0.416667	14	0.833333	0.583333	0.583333	14	1	0.416667	0.583333
15	0.916667	0.666667	0.416667	15	1	0.666667	0.333333	15	0.916667	0.75	0.333333	15	1	0.5	0.5
16	0.833333	0.75	0.416667	16	0.833333	0.75	0.416667	16	0.833333	0.75	0.416667	16	0.833333	0.833333	0.333333
17	1	0.666667	0.333333	17	0.833333	0.416667	0.75	17	0.916667	0.666667	0.416667	17	1	0.5	0.5
18	1	0.583333	0.416667	18	0.75	0.666667	0.583333	18	1	0.666667	0.333333	18	1	0.666667	0.333333
19	1	0.583333	0.416667	19	1	0.583333	0.416667	19	0.916667	0.666667	0.416667	19	1	0.666667	0.333333
20	0.75	0.583333	0.666667	20	0.75	0.833333	0.416667	20	0.75	0.666667	0.583333	20	0.75	0.75	0.5
21	1	0.666667	0.333333	21	0.75	0.666667	0.583333	21	0.833333	0.583333	0.583333	21	0.75	0.5	0.75
22	1	0.583333	0.416667	22	1	0.666667	0.333333	22	0.916667	0.666667	0.416667	22	0.916667	0.75	0.333333
23	0.833333	0.583333	0.583333	23	0.833333	0.583333	0.583333	23	0.916667	0.666667	0.416667	23	0.916667	0.75	0.333333
24	1	0.583333	0.416667	24	0.916667	0.666667	0.416667	24	0.833333	0.666667	0.5	24	0.916667	0.75	0.333333
25	0.916667	0.75	0.333333	25	0.75	0.833333	0.416667	25	0.833333	0.666667	0.5	25	0.75	0.833333	0.416667
26	0.833333	0.75	0.416667	26	0.75	0.75	0.5	26	0.666667	0.75	0.583333	26	1	0.583333	0.416667
27	0.666667	0.833333	0.5	27	0.666667	0.833333	0.5	27	0.75	0.833333	0.416667	27	0.833333	0.833333	0.333333
28	0.75	0.583333	0.666667	28	0.916667	0.666667	0.416667	28	1	0.583333	0.416667	28	1	0.583333	0.416667
29	0.916667	0.75	0.333333	29	1	0.666667	0.333333	29	0.833333	0.75	0.416667	29	0.75	0.833333	0.416667
30	1	0.583333	0.416667	30	1	0.666667	0.333333	30	0.916667	0.75	0.333333	30	0.916667	0.5	0.583333
31	1	0.666667	0.333333	31	1	0.583333	0.416667	31	0.666667	0.666667	0.666667	31	0.833333	0.5	0.666667
32	0.916667	0.75	0.333333	32	0.833333	0.666667	0.5	32	0.916667	0.75	0.333333	32	0.833333	0.833333	0.333333
33	0.833333	0.75	0.416667	33	0.916667	0.666667	0.416667	33	0.916667	0.75	0.333333	33	0.75	0.833333	0.416667
34	0.916667	0.5	0.583333	34	0.916667	0.583333	0.5	34	0.833333	0.666667	0.5	34	1	0.583333	0.416667
35	0.666667	0.75	0.583333	35	0.916667	0.666667	0.416667	35	0.833333	0.833333	0.333333	35	1	0.666667	0.333333
36	0.916667	0.75	0.333333	36	0.916667	0.583333	0.5	36	0.916667	0.666667	0.416667	36	0.916667	0.666667	0.416667
37	1	0.583333	0.416667	37	0.75	0.666667	0.583333	37	0.916667	0.666667	0.416667	37	0.666667	0.5	0.833333
38	0.666667	0.666667	0.666667	38	0.666667	0.666667	0.666667	38	0.666667	0.583333	0.75	38	0.916667	0.75	0.333333
39	1	0.583333	0.416667	39	0.833333	0.416667	0.75	39	0.833333	0.666667	0.5	39	1	0.583333	0.416667
40	0.833333	0.75	0.416667	40	1	0.583333	0.416667	40	0.75	0.75	0.5	40	0.916667	0.75	0.333333
41	0.833333	0.583333	0.583333	41	0.916667	0.666667	0.416667	41	0.833333	0.75	0.416667	41	0.75	0.833333	0.416667
42	0.833333	0.583333	0.583333	42	0.75	0.583333	0.666667	42	0.916667	0.666667	0.416667	42	0.75	0.666667	0.583333
43	1	0.666667	0.333333	43	0.916667	0.666667	0.416667	43	0.833333	0.666667	0.5	43	1	0.583333	0.416667
44	0.916667	0.75	0.333333	44	0.916667	0.416667	0.666667	44	0.833333	0.833333	0.333333	44	0.75	0.583333	0.666667
45	0.75	0.666667	0.583333	45	0.666667	0.833333	0.5	45	0.75	0.833333	0.416667	45	0.75	0.833333	0.416667
46	0.833333	0.833333	0.333333	46	0.666667	0.75	0.583333	46	0.916667	0.666667	0.416667	46	0.75	0.833333	0.416667
47	0.833333	0.666667	0.5	47	0.916667	0.666667	0.416667	47	0.833333	0.75	0.416667	47	0.916667	0.75	0.333333
48	1	0.666667	0.333333	48	0.833333	0.583333	0.583333	48	0.916667	0.75	0.333333	48	1	0.583333	0.416667
49	1	0.5	0.5	49	0.916667	0.666667	0.416667	49	0.916667	0.666667	0.416667	49	0.833333	0.583333	0.583333
50	1	0.583333	0.416667	50	0.916667	0.75	0.333333	50	0.916667	0.666667	0.416667	50	0.833333	0.833333	0.333333
51	0.833333	0.5	0.666667	51	0.666667	0.583333	0.75	51	0.75	0.833333	0.416667	51	0.666667	0.75	0.583333
52	1	0.583333	0.416667	52	0.833333	0.75	0.416667	52	0.75	0.833333	0.416667	52	0.75	0.833333	0.416667
53	0.916667	0.75	0.333333	53	1	0.666667	0.333333	53	0.666667	0.75	0.583333	53	0.916667	0.416667	0.666667
54	1	0.583333	0.416667	54	0.75	0.666667	0.583333	54	0.916667	0.666667	0.416667	54	0.833333	0.833333	0.333333
55	1	0.583333	0.416667	55	0.666667	0.666667	0.666667	55	0.916667	0.75	0.333333	55	1	0.416667	0.583333
56	1	0.583333	0.416667	56	1	0.666667	0.333333	56	0.916667	0.666667	0.416667	56	1	0.583333	0.416667
57	0.916667	0.583333	0.5	57	0.666667	0.666667	0.666667	57	0.75	0.833333	0.416667	57	0.75	0.833333	0.416667
58	0.916667	0.75	0.333333	58	0.916667	0.75	0.333333	58	0.916667	0.666667	0.416667	58	0.916667	0.75	0.333333
59	1	0.583333	0.416667	59	0.916667	0.75	0.333333	59	1	0.666667	0.333333	59	1	0.666667	0.333333
60	1	0.583333	0.416667	60	0.75	0.666667	0.583333	60	0.833333	0.416667	0.75	60	1	0.666667	0.333333
61	1	0.583333	0.416667	61	0.75	0.666667	0.583333	61	0.75	0.666667	0.583333	61	0.916667	0.666667	0.416667
62	0.833333	0.583333	0.583333	62	0.75	0.75	0.5	62	0.833333	0.666667	0.5	62	0.916667	0.666667	0.416667
63	1	0.666667	0.333333	63	0.833333	0.583333	0.583333	63	1	0.583333	0.416667	63	0.916667	0.666667	0.416667
64	0.75	0.666667	0.583333	64	1	0.583333	0.416667	64	0.833333	0.583333	0.583333	64	0.75	0.833333	0.416667
65	1	0.5	0.5	65	0.833333	0.5	0.666667	65	0.833333	0.5	0.666667	65	0.916667	0.75	0.333333
66	0.916667	0.75	0.333333	66	0.916667	0.666667	0.416667	66	0.75	0.75	0.5	66	0.666667	0.75	0.583333
67	0.833333	0.666667	0.5	67	0.833333	0.5	0.666667	67	0.916667	0.75	0.333333	67	0.833333	0.833333	0.333333
68	1	0.583333	0.416667	68	0.916667	0.5	0.583333	68	0.666667	0.833333	0.5	68	0.75	0.833333	0.416667
69	0.75	0.583333	0.666667	69	1	0.5	0.5	69	1	0.666667	0.333333	69	1	0.583333	0.416667
70	0.666667	0.666667	0.666667	70	0.666667	0.583333	0.75	70	0.666667	0.583333	0.75	70	0.666667	0.833333	0.5
71	0.833333	0.583333	0.583333	71	0.916667	0.583333	0.5	71	0.833333	0.666667	0.5	71	0.916667	0.666667	0.416667
72	1	0.5	0.5	72	0.916667	0.75	0.333333	72	0.916667	0.75	0.333333	72	1	0.583333	0.416667
73	0.916667	0.5	0.583333	73	1	0.583333	0.416667	73	0.916667	0.666667	0.416667	73	0.833333	0.833333	0.333333
74	0.916667	0.666667	0.416667	74	1	0.5	0.5	74	0.916667	0.666667	0.416667	74	0.833333	0.583333	0.583333
75	0.916667	0.75	0.333333	75	0.833333	0.583333	0.583333	75	0.916667	0.666667	0.416667	75	0.75	0.833333	0.416667
76	1	0.666667	0.333333	76	0.916667	0.75	0.333333	76	0.916667	0.75	0.333333	76	0.75	0.833333	0.416667
77	0.833333	0.583333	0.583333	77	1	0.583333	0.416667	77	1	0.5	0.5	77	1	0.5	0.5
78	1	0.666667	0.333333	78	1	0.666667	0.333333	78	0.75	0.833333	0.416667	78	1	0.666667	0.333333
79	0.916667	0.75	0.333333	79	0.916667	0.75	0.333333	79	0.833333	0.75	0.416667	79	1	0.583333	0.416667
80	0.833333	0.666667	0.5	80	0.75	0.833333	0.416667	80	0.833333	0.833333	0.333333	80	0.916667	0.666667	0.416667
81	0.833333	0.75	0.416667	81	0.916667	0.666667	0.416667	81	0.833333	0.666667	0.5	81	0.916667	0.75	0.333333
82	1	0.666667	0.333333	82	0.75	0.833333	0.416667	82	0.916667	0.75	0.333333	82	0.916667	0.75	0.333333
83	1	0.666667	0.333333	83	0.833333	0.583333	0.583333	83	1	0.666667	0.333333	83	0.833333	0.75	0.416667
84	0.916667	0.75	0.333333	84	0.916667	0.666667	0.416667	84	0.916667	0.75	0.333333	84	1	0.666667	0.333333
85	0.833333	0.75	0.416667	85	0.666667	0.666667	0.666667	85	0.833333	0.416667	0.75	85	0.916667	0.75	0.333333
86	0.916667	0.666667	0.416667	86	0.833333	0.583333	0.583333	86	1	0.666667	0.333333	86	1	0.583333	0.416667
87	0.75	0.583333	0.666667	87	0.916667	0.666667	0.416667	87	0.75	0.833333	0.416667	87	0.666667	0.833333	0.5
88	0.916667	0.666667	0.416667	88	0.666667	0.583333	0.75	88	0.666667	0.75	0.583333	88	0.833333	0.666667	0.5
89	1	0.583333	0.416667	89	0.916667	0.75	0.333333	89	1	0.666667	0.333333	89	1	0.5	0.5
90	0.833333	0.666667	0.5	90	0.833333	0.5	0.666667	90	0.833333	0.583333	0.583333	90	0.833333	0.833333	0.333333
91	1	0.583333	0.416667	91	1	0.583333	0.416667	91	0.916667	0.75	0.333333	91	0.833333	0.833333	0.333333
92	1	0.5	0.5	92	0.75	0.583333	0.666667	92	1	0.583333	0.416667	92	0.916667	0.5	0.583333
93	1	0.583333	0.416667	93	0.75	0.666667	0.583333	93	0.916667	0.583333	0.5	93	0.833333	0.416667	0.75
94	0.833333	0.75	0.416667	94	1	0.583333	0.416667	94	0.916667	0.666667	0.416667	94	0.916667	0.75	0.333333
95	0.833333	0.75	0.416667	95	1	0.416667	0.583333	95	1	0.583333	0.416667	95	1	0.583333	0.416667
96	0.833333	0.583333	0.583333	96	0.75	0.5	0.75	96	0.833333	0.5	0.666667	96	0.75	0.5	0.75
97	0.916667	0.75	0.333333	97	0.666667	0.666667	0.666667	97	0.75	0.583333	0.666667	97	0.75	0.75	0.5
98	0.916667	0.5	0.583333	98	0.833333	0.666667	0.5	98	0.833333	0.666667	0.5	98	0.666667	0.75	0.583333
99	0.833333	0.583333	0.583333	99	0.75	0.5	0.75	99	0.666667	0.583333	0.75	99	0.666667	0.666667	0.666667
100	0.916667	0.75	0.333333	100	0.666667	0.666667	0.666667	100	0.666667	0.833333	0.5	100	0.916667	0.75	0.333333
101	1	0.583333	0.416667	101	0.916667	0.583333	0.5	101	0.75	0.75	0.5	101	0.916667	0.75	0.333333
102	0.916667	0.75	0.333333	102	0.916667	0.75	0.333333	102	0.833333	0.75	0.416667	102	0.75	0.833333	0.416667
103	0.833333	0.666667	0.5	103	0.833333	0.5	0.666667	103	0.916667	0.75	0.333333	103	1	0.666667	0.333333
104	1	0.583333	0.416667	104	1	0.583333	0.416667	104	0.916667	0.75	0.333333	104	0.75	0.833333	0.416667
105	0.75	0.666667	0.583333	105	0.666667	0.583333	0.75	105	0.916667	0.75	0.333333	105	0.75	0.833333	0.416667
106	1	0.5	0.5	106	0.916667	0.75	0.333333	106	0.666667	0.583333	0.75	106	0.75	0.583333	0.666667
107	0.916667	0.75	0.333333	107	0.833333	0.833333	0.333333	107	0.916667	0.75	0.333333	107	1	0.666667	0.333333
108	0.75	0.583333	0.666667	108	0.666667	0.666667	0.666667	108	0.916667	0.666667	0.416667	108	0.833333	0.666667	0.5
109	1	0.666667	0.333333	109	1	0.666667	0.333333	109	0.833333	0.75	0.416667	109	0.916667	0.666667	0.416667
110	1	0.666667	0.333333	110	1	0.583333	0.416667	110	1	0.583333	0.416667	110	0.916667	0.75	0.333333
111	0.833333	0.75	0.416667	111	0.833333	0.583333	0.583333	111	0.916667	0.75	0.333333	111	0.916667	0.75	0.333333
112	0.833333	0.75	0.416667	112	0.833333	0.75	0.416667	112	0.833333	0.75	0.416667	112	0.833333	0.666667	0.5
113	0.916667	0.666667	0.416667	113	0.833333	0.583333	0.583333	113	0.833333	0.583333	0.583333	113	0.75	0.833333	0.416667
114	0.916667	0.75	0.333333	114	0.916667	0.666667	0.416667	114	0.833333	0.583333	0.583333	114	0.833333	0.666667	0.5
115	1	0.666667	0.333333	115	1	0.666667	0.333333	115	1	0.666667	0.333333	115	0.916667	0.5	0.583333
116	0.916667	0.75	0.333333	116	1	0.416667	0.583333	116	0.75	0.583333	0.666667	116	0.833333	0.833333	0.333333
117	0.916667	0.666667	0.416667	117	0.916667	0.666667	0.416667	117	0.916667	0.666667	0.416667	117	0.833333	0.833333	0.333333
118	1	0.666667	0.333333	118	0.916667	0.75	0.333333	118	0.75	0.583333	0.666667	118	0.833333	0.833333	0.333333
119	0.666667	0.666667	0.666667	119	0.916667	0.583333	0.5	119	0.75	0.833333	0.416667	119	0.75	0.833333	0.416667
120	1	0.583333	0.416667	120	0.916667	0.75	0.333333	120	0.916667	0.666667	0.416667	120	0.75	0.833333	0.416667
121	0.833333	0.75	0.416667	121	0.916667	0.75	0.333333	121	0.916667	0.75	0.333333	121	0.833333	0.666667	0.5
122	0.833333	0.583333	0.583333	122	0.75	0.833333	0.416667	122	0.916667	0.75	0.333333	122	0.833333	0.833333	0.333333
123	0.916667	0.75	0.333333	123	0.916667	0.583333	0.5	123	0.666667	0.75	0.583333	123	0.916667	0.75	0.333333
124	1	0.5	0.5	124	0.833333	0.583333	0.583333	124	0.75	0.833333	0.416667	124	0.75	0.833333	0.416667
125	0.916667	0.666667	0.416667	125	0.75	0.75	0.5	125	0.75	0.833333	0.416667	125	0.833333	0.833333	0.333333
126	0.833333	0.666667	0.5	126	0.75	0.833333	0.416667	126	1	0.583333	0.416667	126	0.916667	0.666667	0.416667
127	1	0.583333	0.416667	127	1	0.583333	0.416667	127	1	0.666667	0.333333	127	1	0.583333	0.416667
128	0.833333	0.75	0.416667	128	0.666667	0.833333	0.5	128	0.666667	0.833333	0.5	128	0.833333	0.833333	0.333333
129	0.916667	0.666667	0.416667	129	0.666667	0.75	0.583333	129	1	0.666667	0.333333	129	0.916667	0.5	0.583333
130	0.916667	0.75	0.333333	130	0.916667	0.666667	0.416667	130	0.916667	0.75	0.333333	130	1	0.5	0.5
131	0.833333	0.583333	0.583333	131	0.833333	0.75	0.416667	131	0.916667	0.75	0.333333	131	0.916667	0.75	0.333333
132	0.833333	0.75	0.416667	132	0.916667	0.666667	0.416667	132	0.916667	0.75	0.333333	132	0.833333	0.583333	0.583333
133	0.916667	0.666667	0.416667	133	0.916667	0.666667	0.416667	133	0.666667	0.666667	0.666667	133	1	0.583333	0.416667
134	0.916667	0.75	0.333333	134	0.916667	0.75	0.333333	134	0.916667	0.666667	0.416667	134	0.666667	0.833333	0.5
135	1	0.666667	0.333333	135	1	0.5	0.5	135	0.75	0.833333	0.416667	135	0.916667	0.75	0.333333
136	0.833333	0.75	0.416667	136	1	0.583333	0.416667	136	1	0.666667	0.333333	136	0.916667	0.75	0.333333
137	1	0.5	0.5	137	0.75	0.75	0.5	137	0.916667	0.666667	0.416667	137	0.666667	0.5	0.833333
138	1	0.583333	0.416667	138	0.916667	0.666667	0.416667	138	0.916667	0.666667	0.416667	138	0.666667	0.5	0.833333
139	0.916667	0.666667	0.416667	139	0.833333	0.75	0.416667	139	0.916667	0.75	0.333333	139	0.666667	0.833333	0.5
140	1	0.666667	0.333333	140	0.75	0.833333	0.416667	140	0.833333	0.666667	0.5	140	0.666667	0.666667	0.666667
141	0.916667	0.75	0.333333	141	0.75	0.666667	0.583333	141	0.833333	0.833333	0.333333	141	0.75	0.833333	0.416667
142	0.916667	0.75	0.333333	142	0.833333	0.416667	0.75	142	1	0.583333	0.416667	142	0.75	0.833333	0.416667
143	1	0.583333	0.416667	143	0.916667	0.666667	0.416667	143	1	0.583333	0.416667	143	1	0.5	0.5
144	0.75	0.833333	0.416667	144	1	0.5	0.5	144	0.916667	0.75	0.333333	144	1	0.583333	0.416667
145	0.833333	0.583333	0.583333	145	0.666667	0.75	0.583333	145	0.75	0.833333	0.416667	145	0.75	0.833333	0.416667
146	0.833333	0.583333	0.583333	146	0.833333	0.833333	0.333333	146	0.916667	0.75	0.333333	146	0.916667	0.75	0.333333
147	1	0.666667	0.333333	147	0.916667	0.75	0.333333	147	0.833333	0.833333	0.333333	147	0.75	0.833333	0.416667
148	1	0.583333	0.416667	148	1	0.416667	0.583333	148	0.75	0.75	0.5	148	0.916667	0.666667	0.416667
149	0.916667	0.583333	0.5	149	0.916667	0.583333	0.5	149	0.75	0.583333	0.666667	149	0.666667	0.5	0.833333
150	0.833333	0.583333	0.583333	150	0.666667	0.666667	0.666667	150	0.916667	0.666667	0.416667	150	0.666667	0.75	0.583333
151	0.833333	0.75	0.416667	151	0.666667	0.583333	0.75	151	0.916667	0.416667	0.666667	151	0.833333	0.583333	0.583333
152	1	0.583333	0.416667	152	1	0.583333	0.416667	152	0.666667	0.583333	0.75	152	1	0.583333	0.416667
153	0.916667	0.75	0.333333	153	0.916667	0.75	0.333333	153	0.833333	0.75	0.416667	153	0.916667	0.5	0.583333
154	1	0.666667	0.333333	154	1	0.666667	0.333333	154	1	0.666667	0.333333	154	1	0.5	0.5
155	1	0.583333	0.416667	155	0.833333	0.583333	0.583333	155	0.916667	0.75	0.333333	155	1	0.5	0.5
156	0.916667	0.666667	0.416667	156	0.916667	0.666667	0.416667	156	0.916667	0.666667	0.416667	156	1	0.583333	0.416667
157	1	0.5	0.5	157	0.666667	0.583333	0.75	157	0.666667	0.666667	0.666667	157	0.833333	0.833333	0.333333
158	1	0.583333	0.416667	158	0.916667	0.666667	0.416667	158	1	0.583333	0.416667	158	1	0.666667	0.333333
159	1	0.583333	0.416667	159	1	0.583333	0.416667	159	1	0.583333	0.416667	159	1	0.583333	0.416667
160	1	0.5	0.5	160	0.833333	0.833333	0.333333	160	0.666667	0.75	0.583333	160	0.916667	0.75	0.333333
161	1	0.583333	0.416667	161	0.75	0.75	0.5	161	0.75	0.833333	0.416667	161	0.916667	0.75	0.333333
162	0.666667	0.75	0.583333	162	0.75	0.583333	0.666667	162	0.916667	0.75	0.333333	162	0.916667	0.666667	0.416667
163	0.833333	0.666667	0.5	163	0.666667	0.666667	0.666667	163	0.833333	0.583333	0.583333	163	0.833333	0.833333	0.333333
164	0.916667	0.666667	0.416667	164	0.916667	0.666667	0.416667	164	0.916667	0.666667	0.416667	164	0.916667	0.583333	0.5
165	0.916667	0.75	0.333333	165	0.916667	0.75	0.333333	165	0.75	0.75	0.5	165	0.75	0.583333	0.666667
166	0.75	0.583333	0.666667	166	0.75	0.583333	0.666667	166	0.75	0.75	0.5	166	0.666667	0.833333	0.5
167	0.916667	0.5	0.583333	167	0.916667	0.75	0.333333	167	0.833333	0.416667	0.75	167	0.75	0.5	0.75
168	1	0.666667	0.333333	168	0.75	0.75	0.5	168	0.666667	0.75	0.583333	168	0.666667	0.833333	0.5
169	0.833333	0.666667	0.5	169	0.916667	0.666667	0.416667	169	0.833333	0.75	0.416667	169	0.833333	0.833333	0.333333
170	0.916667	0.666667	0.416667	170	0.916667	0.75	0.333333	170	0.833333	0.833333	0.333333	170	0.916667	0.666667	0.416667
171	1	0.666667	0.333333	171	0.916667	0.75	0.333333	171	0.916667	0.75	0.333333	171	0.75	0.75	0.5
172	0.916667	0.5	0.583333	172	0.833333	0.833333	0.333333	172	0.666667	0.75	0.583333	172	0.833333	0.833333	0.333333
173	1	0.583333	0.416667	173	0.833333	0.666667	0.5	173	1	0.583333	0.416667	173	1	0.583333	0.416667
174	1	0.583333	0.416667	174	0.833333	0.416667	0.75	174	0.916667	0.75	0.333333	174	0.833333	0.416667	0.75
175	0.666667	0.666667	0.666667	175	0.916667	0.666667	0.416667	175	0.916667	0.75	0.333333	175	0.666667	0.666667	0.666667
176	0.833333	0.833333	0.333333	176	0.75	0.833333	0.416667	176	0.75	0.75	0.5	176	0.75	0.75	0.5
177	0.916667	0.75	0.333333	177	0.75	0.583333	0.666667	177	0.916667	0.75	0.333333	177	0.833333	0.833333	0.333333
178	0.833333	0.75	0.416667	178	0.666667	0.75	0.583333	178	0.75	0.833333	0.416667	178	0.75	0.583333	0.666667
179	1	0.666667	0.333333	179	0.833333	0.75	0.416667	179	0.916667	0.666667	0.416667	179	0.833333	0.666667	0.5
180	1	0.583333	0.416667	180	0.916667	0.666667	0.416667	180	0.833333	0.583333	0.583333	180	0.75	0.833333	0.416667
181	1	0.666667	0.333333	181	0.916667	0.666667	0.416667	181	1	0.583333	0.416667	181	0.916667	0.666667	0.416667
182	0.833333	0.583333	0.583333	182	0.833333	0.75	0.416667	182	0.75	0.833333	0.416667	182	0.833333	0.75	0.416667
183	1	0.5	0.5	183	0.916667	0.583333	0.5	183	0.916667	0.666667	0.416667	183	1	0.666667	0.333333
184	1	0.666667	0.333333	184	0.916667	0.666667	0.416667	184	0.666667	0.75	0.583333	184	0.916667	0.5	0.583333
185	0.916667	0.666667	0.416667	185	1	0.583333	0.416667	185	0.916667	0.666667	0.416667	185	0.916667	0.666667	0.416667
186	1	0.5	0.5	186	1	0.583333	0.416667	186	0.916667	0.666667	0.416667	186	0.666667	0.75	0.583333
187	0.666667	0.75	0.583333	187	0.666667	0.666667	0.666667	187	0.666667	0.666667	0.666667	187	0.666667	0.583333	0.75
188	0.833333	0.666667	0.5	188	1	0.583333	0.416667	188	0.833333	0.666667	0.5	188	1	0.666667	0.333333
189	0.916667	0.75	0.333333	189	0.916667	0.5	0.583333	189	1	0.583333	0.416667	189	0.833333	0.583333	0.583333
190	0.833333	0.583333	0.583333	190	0.916667	0.666667	0.416667	190	0.666667	0.833333	0.5	190	0.833333	0.833333	0.333333
191	1	0.666667	0.333333	191	0.916667	0.75	0.333333	191	0.833333	0.833333	0.333333	191	0.916667	0.666667	0.416667
192	0.833333	0.583333	0.583333	192	0.916667	0.75	0.333333	192	0.666667	0.75	0.583333	192	0.916667	0.75	0.333333
193	0.666667	0.833333	0.5	193	0.666667	0.75	0.583333	193	0.916667	0.666667	0.416667	193	0.666667	0.583333	0.75
194	0.833333	0.75	0.416667	194	0.666667	0.833333	0.5	194	0.833333	0.666667	0.5	194	0.916667	0.75	0.333333
195	1	0.583333	0.416667	195	1	0.583333	0.416667	195	0.916667	0.583333	0.5	195	1	0.583333	0.416667
196	0.916667	0.666667	0.416667	196	0.916667	0.5	0.583333	196	0.666667	0.583333	0.75	196	0.75	0.833333	0.416667
197	0.916667	0.5	0.583333	197	1	0.583333	0.416667	197	0.833333	0.666667	0.5	197	1	0.583333	0.416667
198	1	0.666667	0.333333	198	1	0.583333	0.416667	198	0.916667	0.666667	0.416667	198	0.916667	0.583333	0.5
199	0.833333	0.666667	0.5	199	0.916667	0.75	0.333333	199	0.833333	0.666667	0.5	199	0.916667	0.75	0.333333
200	1	0.5	0.5	200	0.916667	0.666667	0.416667	200	0.916667	0.666667	0.416667	200	1	0.666667	0.333333
201	0.833333	0.75	0.416667	201	0.666667	0.75	0.583333	201	0.916667	0.666667	0.416667	201	0.833333	0.666667	0.5
202	0.666667	0.666667	0.666667	202	0.916667	0.666667	0.416667	202	0.916667	0.666667	0.416667	202	0.916667	0.583333	0.5
203	1	0.583333	0.416667	203	0.75	0.833333	0.416667	203	0.916667	0.75	0.333333	203	1	0.583333	0.416667
204	1	0.583333	0.416667	204	0.833333	0.583333	0.583333	204	0.666667	0.75	0.583333	204	0.916667	0.75	0.333333
205	1	0.583333	0.416667	205	0.833333	0.75	0.416667	205	0.666667	0.833333	0.5	205	1	0.583333	0.416667
206	1	0.5	0.5	206	0.833333	0.666667	0.5	206	0.75	0.5	0.75	206	0.833333	0.583333	0.583333
207	1	0.666667	0.333333	207	1	0.666667	0.333333	207	0.916667	0.75	0.333333	207	1	0.583333	0.416667
208	1	0.666667	0.333333	208	0.916667	0.666667	0.416667	208	0.666667	0.833333	0.5	208	0.833333	0.833333	0.333333
209	1	0.666667	0.333333	209	0.916667	0.75	0.333333	209	0.75	0.833333	0.416667	209	0.833333	0.833333	0.333333
210	1	0.666667	0.333333	210	1	0.5	0.5	210	0.75	0.833333	0.416667	210	0.916667	0.75	0.333333
211	1	0.666667	0.333333	211	0.75	0.666667	0.583333	211	0.75	0.833333	0.416667	211	0.916667	0.666667	0.416667
212	1	0.583333	0.416667	212	0.916667	0.75	0.333333	212	0.916667	0.666667	0.416667	212	0.833333	0.75	0.416667
213	0.833333	0.666667	0.5	213	0.916667	0.583333	0.5	213	0.916667	0.75	0.333333	213	0.833333	0.833333	0.333333
214	0.833333	0.666667	0.5	214	1	0.583333	0.416667	214	0.916667	0.666667	0.416667	214	0.833333	0.416667	0.75
215	1	0.666667	0.333333	215	0.916667	0.416667	0.666667	215	0.916667	0.75	0.333333	215	0.916667	0.5	0.583333
216	1	0.583333	0.416667	216	0.916667	0.75	0.333333	216	0.916667	0.75	0.333333	216	0.916667	0.666667	0.416667
217	0.916667	0.75	0.333333	217	0.75	0.583333	0.666667	217	0.833333	0.5	0.666667	217	0.916667	0.666667	0.416667
218	0.916667	0.75	0.333333	218	0.916667	0.666667	0.416667	218	0.833333	0.75	0.416667	218	0.916667	0.75	0.333333
219	1	0.666667	0.333333	219	1	0.583333	0.416667	219	0.833333	0.666667	0.5	219	0.833333	0.833333	0.333333
220	0.916667	0.75	0.333333	220	0.833333	0.75	0.416667	220	0.666667	0.583333	0.75	220	0.666667	0.833333	0.5
221	1	0.5	0.5	221	0.833333	0.666667	0.5	221	0.75	0.5	0.75	221	1	0.666667	0.333333
222	0.666667	0.75	0.583333	222	0.916667	0.75	0.333333	222	0.833333	0.833333	0.333333	222	0.666667	0.75	0.583333
223	0.916667	0.75	0.333333	223	0.833333	0.5	0.666667	223	0.916667	0.75	0.333333	223	0.916667	0.75	0.333333
224	1	0.583333	0.416667	224	0.916667	0.5	0.583333	224	1	0.583333	0.416667	224	0.833333	0.5	0.666667
225	0.916667	0.666667	0.416667	225	0.833333	0.666667	0.5	225	0.75	0.75	0.5	225	0.75	0.833333	0.416667
226	0.75	0.75	0.5	226	0.75	0.583333	0.666667	226	0.833333	0.833333	0.333333	226	0.75	0.75	0.5
227	1	0.5	0.5	227	0.916667	0.75	0.333333	227	0.833333	0.833333	0.333333	227	0.833333	0.833333	0.333333
228	0.916667	0.75	0.333333	228	0.916667	0.666667	0.416667	228	0.666667	0.833333	0.5	228	0.75	0.833333	0.416667
229	0.75	0.583333	0.666667	229	0.666667	0.583333	0.75	229	0.666667	0.666667	0.666667	229	0.75	0.833333	0.416667
230	0.833333	0.666667	0.5	230	0.916667	0.75	0.333333	230	0.75	0.833333	0.416667	230	0.833333	0.833333	0.333333
231	1	0.666667	0.333333	231	0.916667	0.75	0.333333	231	0.916667	0.75	0.333333	231	0.916667	0.666667	0.416667
232	0.916667	0.75	0.333333	232	1	0.5	0.5	232	0.75	0.75	0.5	232	0.833333	0.75	0.416667
233	1	0.666667	0.333333	233	0.916667	0.75	0.333333	233	0.916667	0.75	0.333333	233	0.75	0.833333	0.416667
234	1	0.583333	0.416667	234	0.666667	0.75	0.583333	234	0.666667	0.666667	0.666667	234	0.666667	0.666667	0.666667
235	1	0.583333	0.416667	235	0.833333	0.666667	0.5	235	0.916667	0.666667	0.416667	235	0.833333	0.333333	0.833333
236	0.916667	0.666667	0.416667	236	0.916667	0.666667	0.416667	236	0.916667	0.666667	0.416667	236	0.833333	0.833333	0.333333
237	1	0.583333	0.416667	237	0.916667	0.666667	0.416667	237	1	0.583333	0.416667	237	0.666667	0.416667	0.916667
238	1	0.666667	0.333333	238	0.833333	0.583333	0.583333	238	0.916667	0.666667	0.416667	238	1	0.666667	0.333333
239	1	0.583333	0.416667	239	0.916667	0.666667	0.416667	239	0.833333	0.75	0.416667	239	0.75	0.833333	0.416667
240	0.916667	0.75	0.333333	240	0.916667	0.75	0.333333	240	0.75	0.833333	0.416667	240	0.75	0.833333	0.416667
241	0.833333	0.75	0.416667	241	0.916667	0.75	0.333333	241	0.916667	0.75	0.333333	241	0.833333	0.833333	0.333333
242	0.916667	0.666667	0.416667	242	0.916667	0.666667	0.416667	242	0.833333	0.583333	0.583333	242	0.833333	0.666667	0.5
243	1	0.666667	0.333333	243	0.916667	0.75	0.333333	243	0.916667	0.75	0.333333	243	1	0.666667	0.333333
244	1	0.666667	0.333333	244	0.916667	0.666667	0.416667	244	0.916667	0.666667	0.416667	244	1	0.666667	0.333333
245	1	0.583333	0.416667	245	0.666667	0.833333	0.5	245	0.75	0.833333	0.416667	245	0.75	0.833333	0.416667
246	1	0.583333	0.416667	246	1	0.5	0.5	246	1	0.583333	0.416667	246	1	0.583333	0.416667
247	0.833333	0.833333	0.333333	247	0.833333	0.666667	0.5	247	0.916667	0.583333	0.5	247	0.666667	0.666667	0.666667
248	1	0.583333	0.416667	248	0.916667	0.75	0.333333	248	0.916667	0.666667	0.416667	248	0.916667	0.666667	0.416667
249	0.833333	0.75	0.416667	249	0.666667	0.666667	0.666667	249	0.833333	0.833333	0.333333	249	0.833333	0.833333	0.333333
250	0.916667	0.75	0.333333	250	1	0.5	0.5	250	1	0.666667	0.333333	250	1	0.5	0.5
251	1	0.666667	0.333333	251	0.75	0.583333	0.666667	251	0.833333	0.666667	0.5	251	0.833333	0.666667	0.5
252	0.916667	0.583333	0.5	252	0.916667	0.75	0.333333	252	1	0.666667	0.333333	252	0.916667	0.75	0.333333
253	1	0.666667	0.333333	253	1	0.583333	0.416667	253	0.833333	0.666667	0.5	253	1	0.666667	0.333333
254	1	0.583333	0.416667	254	0.916667	0.75	0.333333	254	0.666667	0.75	0.583333	254	0.666667	0.833333	0.5
255	1	0.666667	0.333333	255	0.916667	0.583333	0.5	255	1	0.583333	0.416667	255	1	0.666667	0.333333
256	0.916667	0.5	0.583333	256	0.75	0.583333	0.666667	256	0.916667	0.75	0.333333	256	0.916667	0.75	0.333333
257	0.666667	0.75	0.583333	257	0.75	0.666667	0.583333	257	0.75	0.583333	0.666667	257	0.666667	0.75	0.583333
258	1	0.666667	0.333333	258	1	0.666667	0.333333	258	0.916667	0.666667	0.416667	258	1	0.666667	0.333333
259	1	0.666667	0.333333	259	1	0.666667	0.333333	259	1	0.583333	0.416667	259	1	0.5	0.5
260	0.833333	0.75	0.416667	260	0.833333	0.833333	0.333333	260	0.75	0.833333	0.416667	260	0.666667	0.833333	0.5
261	0.916667	0.666667	0.416667	261	0.666667	0.666667	0.666667	261	0.75	0.833333	0.416667	261	0.916667	0.75	0.333333
262	1	0.583333	0.416667	262	0.916667	0.75	0.333333	262	0.916667	0.75	0.333333	262	1	0.666667	0.333333
263	0.916667	0.75	0.333333	263	0.916667	0.583333	0.5	263	0.916667	0.666667	0.416667	263	0.833333	0.666667	0.5
264	0.75	0.583333	0.666667	264	0.916667	0.666667	0.416667	264	0.666667	0.75	0.583333	264	0.75	0.833333	0.416667
265	0.916667	0.75	0.333333	265	0.916667	0.666667	0.416667	265	0.75	0.666667	0.583333	265	1	0.583333	0.416667
266	1	0.583333	0.416667	266	0.916667	0.666667	0.416667	266	0.666667	0.666667	0.666667	266	0.666667	0.75	0.583333
267	0.916667	0.666667	0.416667	267	1	0.583333	0.416667	267	0.833333	0.666667	0.5	267	1	0.583333	0.416667
268	0.916667	0.75	0.333333	268	0.916667	0.75	0.333333	268	0.916667	0.75	0.333333	268	0.916667	0.75	0.333333
269	1	0.666667	0.333333	269	1	0.5	0.5	269	0.916667	0.666667	0.416667	269	0.916667	0.75	0.333333
270	0.916667	0.75	0.333333	270	0.833333	0.833333	0.333333	270	0.916667	0.666667	0.416667	270	0.833333	0.833333	0.333333
271	0.833333	0.5	0.666667	271	0.833333	0.666667	0.5	271	0.666667	0.75	0.583333	271	0.916667	0.666667	0.416667
272	0.916667	0.666667	0.416667	272	0.833333	0.833333	0.333333	272	0.916667	0.75	0.333333	272	0.75	0.833333	0.416667
273	1	0.666667	0.333333	273	0.916667	0.75	0.333333	273	0.833333	0.833333	0.333333	273	0.916667	0.75	0.333333
274	0.916667	0.75	0.333333	274	0.833333	0.75	0.416667	274	0.833333	0.833333	0.333333	274	0.75	0.75	0.5
275	0.916667	0.666667	0.416667	275	1	0.583333	0.416667	275	0.916667	0.75	0.333333	275	0.916667	0.666667	0.416667
276	0.916667	0.75	0.333333	276	0.916667	0.666667	0.416667	276	0.75	0.666667	0.583333	276	1	0.666667	0.333333
277	0.833333	0.5	0.666667	277	0.916667	0.75	0.333333	277	0.75	0.75	0.5	277	0.666667	0.666667	0.666667
278	0.833333	0.666667	0.5	278	0.916667	0.75	0.333333	278	0.75	0.833333	0.416667	278	0.916667	0.666667	0.416667
279	0.75	0.75	0.5	279	1	0.666667	0.333333	279	0.75	0.833333	0.416667	279	0.75	0.833333	0.416667
280	1	0.666667	0.333333	280	0.75	0.5	0.75	280	0.666667	0.666667	0.666667	280	0.833333	0.666667	0.5
281	0.916667	0.75	0.333333	281	0.833333	0.75	0.416667	281	0.833333	0.833333	0.333333	281	0.833333	0.833333	0.333333
282	1	0.5	0.5	282	1	0.583333	0.416667	282	0.916667	0.75	0.333333	282	0.916667	0.75	0.333333
283	0.916667	0.75	0.333333	283	0.916667	0.75	0.333333	283	0.75	0.75	0.5	283	0.833333	0.833333	0.333333
284	0.916667	0.583333	0.5	284	0.833333	0.75	0.416667	284	0.833333	0.583333	0.583333	284	0.833333	0.833333	0.333333
285	1	0.5	0.5	285	0.916667	0.666667	0.416667	285	0.833333	0.5	0.666667	285	0.833333	0.583333	0.583333
286	1	0.5	0.5	286	0.916667	0.666667	0.416667	286	0.833333	0.5	0.666667	286	1	0.583333	0.416667
287	1	0.583333	0.416667	287	0.833333	0.666667	0.5	287	0.833333	0.75	0.416667	287	0.75	0.833333	0.416667
288	0.833333	0.416667	0.75	288	1	0.666667	0.333333	288	0.916667	0.666667	0.416667	288	1	0.583333	0.416667
289	1	0.583333	0.416667	289	1	0.583333	0.416667	289	0.75	0.666667	0.583333	289	0.916667	0.75	0.333333
290	0.916667	0.666667	0.416667	290	0.833333	0.833333	0.333333	290	0.833333	0.833333	0.333333	290	0.916667	0.583333	0.5
291	0.833333	0.583333	0.583333	291	0.916667	0.666667	0.416667	291	0.916667	0.666667	0.416667	291	0.916667	0.666667	0.416667
292	0.916667	0.75	0.333333	292	0.916667	0.75	0.333333	292	0.916667	0.75	0.333333	292	0.75	0.833333	0.416667
293	0.916667	0.666667	0.416667	293	0.833333	0.833333	0.333333	293	0.916667	0.666667	0.416667	293	0.916667	0.75	0.333333
294	0.75	0.833333	0.416667	294	1	0.666667	0.333333	294	0.916667	0.666667	0.416667	294	1	0.666667	0.333333
295	1	0.583333	0.416667	295	0.833333	0.666667	0.5	295	0.916667	0.583333	0.5	295	0.916667	0.75	0.333333
296	0.916667	0.666667	0.416667	296	0.916667	0.666667	0.416667	296	1	0.583333	0.416667	296	1	0.583333	0.416667
297	1	0.666667	0.333333	297	1	0.583333	0.416667	297	0.916667	0.666667	0.416667	297	0.75	0.833333	0.416667
298	0.916667	0.75	0.333333	298	0.916667	0.666667	0.416667	298	0.916667	0.666667	0.416667	298	0.916667	0.666667	0.416667
299	0.833333	0.583333	0.583333	299	0.666667	0.666667	0.666667	299	0.833333	0.583333	0.583333	299	0.75	0.75	0.5
300	0.833333	0.666667	0.5	300	0.75	0.75	0.5	300	0.833333	0.583333	0.583333	300	0.833333	0.583333	0.583333
301	1	0.666667	0.333333	301	0.916667	0.666667	0.416667	301	0.833333	0.75	0.416667	301	0.833333	0.666667	0.5
302	0.833333	0.666667	0.5	302	0.833333	0.666667	0.5	302	0.833333	0.583333	0.583333	302	0.666667	0.666667	0.666667
303	1	0.583333	0.416667	303	0.916667	0.666667	0.416667	303	1	0.333333	0.666667	303	1	0.583333	0.416667
304	0.833333	0.583333	0.583333	304	1	0.5	0.5	304	1	0.583333	0.416667	304	1	0.583333	0.416667
305	0.833333	0.666667	0.5	305	0.916667	0.75	0.333333	305	0.916667	0.666667	0.416667	305	1	0.583333	0.416667
306	0.833333	0.666667	0.5	306	0.833333	0.5	0.666667	306	0.833333	0.666667	0.5	306	1	0.666667	0.333333
307	0.833333	0.666667	0.5	307	1	0.666667	0.333333	307	0.666667	0.583333	0.75	307	1	0.5	0.5
308	1	0.583333	0.416667	308	1	0.583333	0.416667	308	0.833333	0.75	0.416667	308	1	0.666667	0.333333
309	1	0.583333	0.416667	309	0.833333	0.666667	0.5	309	0.75	0.75	0.5	309	0.833333	0.666667	0.5
310	1	0.666667	0.333333	310	1	0.666667	0.333333	310	0.916667	0.75	0.333333	310	0.916667	0.75	0.333333
311	1	0.583333	0.416667	311	1	0.5	0.5	311	0.75	0.75	0.5	311	1	0.583333	0.416667
312	0.833333	0.75	0.416667	312	0.916667	0.666667	0.416667	312	0.833333	0.666667	0.5	312	1	0.583333	0.416667
313	1	0.666667	0.333333	313	0.833333	0.5	0.666667	313	1	0.583333	0.416667	313	1	0.583333	0.416667
314	0.916667	0.5	0.583333	314	1	0.5	0.5	314	0.916667	0.75	0.333333	314	1	0.583333	0.416667
315	0.916667	0.75	0.333333	315	1	0.583333	0.416667	315	0.916667	0.583333	0.5	315	1	0.583333	0.416667
316	0.916667	0.75	0.333333	316	1	0.5	0.5	316	0.916667	0.666667	0.416667	316	0.916667	0.75	0.333333
317	1	0.583333	0.416667	317	0.916667	0.583333	0.5	317	0.916667	0.75	0.333333	317	0.75	0.833333	0.416667
318	0.833333	0.75	0.416667	318	0.916667	0.75	0.333333	318	0.833333	0.666667	0.5	318	0.916667	0.75	0.333333
319	0.833333	0.75	0.416667	319	0.666667	0.833333	0.5	319	0.666667	0.75	0.583333	319	0.75	0.833333	0.416667
320	0.666667	0.75	0.583333	320	0.916667	0.416667	0.666667	320	0.75	0.833333	0.416667	320	0.75	0.833333	0.416667
321	1	0.5	0.5	321	0.916667	0.75	0.333333	321	1	0.583333	0.416667	321	1	0.583333	0.416667
322	0.916667	0.666667	0.416667	322	1	0.5	0.5	322	0.666667	0.666667	0.666667	322	0.666667	0.583333	0.75
323	0.833333	0.666667	0.5	323	0.75	0.583333	0.666667	323	0.666667	0.583333	0.75	323	0.666667	0.833333	0.5
324	1	0.666667	0.333333	324	0.916667	0.416667	0.666667	324	0.916667	0.75	0.333333	324	0.833333	0.666667	0.5
325	1	0.5	0.5	325	0.916667	0.666667	0.416667	325	0.833333	0.833333	0.333333	325	0.833333	0.666667	0.5
326	0.916667	0.75	0.333333	326	1	0.583333	0.416667	326	0.916667	0.75	0.333333	326	1	0.5	0.5
327	0.916667	0.666667	0.416667	327	0.833333	0.666667	0.5	327	0.833333	0.75	0.416667	327	0.833333	0.833333	0.333333
328	0.833333	0.583333	0.583333	328	0.833333	0.666667	0.5	328	0.833333	0.833333	0.333333	328	0.666667	0.833333	0.5
329	1	0.583333	0.416667	329	1	0.5	0.5	329	1	0.666667	0.333333	329	0.916667	0.75	0.333333
330	0.666667	0.666667	0.666667	330	0.833333	0.75	0.416667	330	1	0.666667	0.333333	330	0.833333	0.666667	0.5
331	1	0.583333	0.416667	331	0.666667	0.666667	0.666667	331	0.666667	0.666667	0.666667	331	0.75	0.833333	0.416667
332	0.833333	0.583333	0.583333	332	0.916667	0.666667	0.416667	332	0.75	0.833333	0.416667	332	0.916667	0.666667	0.416667
333	0.916667	0.75	0.333333	333	0.916667	0.75	0.333333	333	0.833333	0.833333	0.333333	333	0.916667	0.75	0.333333
334	0.833333	0.666667	0.5	334	0.75	0.666667	0.583333	334	1	0.666667	0.333333	334	0.666667	0.666667	0.666667
335	1	0.666667	0.333333	335	0.916667	0.666667	0.416667	335	1	0.583333	0.416667	335	1	0.666667	0.333333
336	0.916667	0.75	0.333333	336	0.916667	0.666667	0.416667	336	0.916667	0.666667	0.416667	336	0.833333	0.666667	0.5
337	1	0.666667	0.333333	337	0.916667	0.666667	0.416667	337	1	0.583333	0.416667	337	1	0.583333	0.416667
338	0.833333	0.666667	0.5	338	0.916667	0.75	0.333333	338	0.916667	0.75	0.333333	338	0.916667	0.666667	0.416667
339	0.916667	0.75	0.333333	339	0.916667	0.75	0.333333	339	0.75	0.75	0.5	339	0.75	0.666667	0.583333
340	0.916667	0.5	0.583333	340	0.75	0.833333	0.416667	340	0.666667	0.666667	0.666667	340	0.833333	0.666667	0.5
341	1	0.666667	0.333333	341	1	0.583333	0.416667	341	0.75	0.833333	0.416667	341	0.75	0.833333	0.416667
342	0.833333	0.666667	0.5	342	0.833333	0.833333	0.333333	342	1	0.666667	0.333333	342	0.833333	0.666667	0.5
343	0.833333	0.583333	0.583333	343	0.916667	0.75	0.333333	343	0.833333	0.666667	0.5	343	0.75	0.833333	0.416667
344	0.916667	0.75	0.333333	344	0.916667	0.75	0.333333	344	0.75	0.75	0.5	344	0.916667	0.75	0.333333
345	1	0.666667	0.333333	345	0.75	0.5	0.75	345	1	0.583333	0.416667	345	0.916667	0.75	0.333333
346	0.833333	0.666667	0.5	346	0.916667	0.75	0.333333	346	0.833333	0.75	0.416667	346	0.916667	0.666667	0.416667
347	1	0.666667	0.333333	347	0.916667	0.75	0.333333	347	0.666667	0.75	0.583333	347	0.75	0.5	0.75
348	0.833333	0.583333	0.583333	348	0.916667	0.583333	0.5	348	1	0.583333	0.416667	348	0.916667	0.75	0.333333
349	0.75	0.583333	0.666667	349	1	0.5	0.5	349	0.833333	0.833333	0.333333	349	0.666667	0.583333	0.75
350	0.916667	0.75	0.333333	350	0.666667	0.75	0.583333	350	0.666667	0.833333	0.5	350	0.75	0.833333	0.416667
351	1	0.666667	0.333333	351	0.916667	0.666667	0.416667	351	1	0.5	0.5	351	1	0.666667	0.333333
352	0.833333	0.75	0.416667	352	0.916667	0.416667	0.666667	352	0.916667	0.75	0.333333	352	0.75	0.833333	0.416667
353	1	0.583333	0.416667	353	1	0.5	0.5	353	0.916667	0.333333	0.75	353	0.916667	0.416667	0.666667
354	1	0.583333	0.416667	354	0.75	0.583333	0.666667	354	0.666667	0.666667	0.666667	354	0.583333	0.5	0.916667
355	1	0.583333	0.416667	355	1	0.666667	0.333333	355	0.916667	0.75	0.333333	355	0.666667	0.75	0.583333
356	1	0.583333	0.416667	356	0.916667	0.75	0.333333	356	0.666667	0.666667	0.666667	356	0.666667	0.666667	0.666667
357	1	0.583333	0.416667	357	0.916667	0.5	0.583333	357	1	0.5	0.5	357	1	0.5	0.5
358	1	0.5	0.5	358	1	0.666667	0.333333	358	0.666667	0.75	0.583333	358	0.666667	0.75	0.583333
359	0.916667	0.75	0.333333	359	0.833333	0.583333	0.583333	359	0.666667	0.75	0.583333	359	0.833333	0.833333	0.333333
360	0.833333	0.833333	0.333333	360	0.75	0.833333	0.416667	360	0.75	0.833333	0.416667	360	0.75	0.833333	0.416667
361	1	0.583333	0.416667	361	0.75	0.583333	0.666667	361	0.916667	0.666667	0.416667	361	1	0.666667	0.333333
362	1	0.583333	0.416667	362	0.833333	0.666667	0.5	362	0.916667	0.583333	0.5	362	1	0.5	0.5
363	0.833333	0.666667	0.5	363	0.833333	0.833333	0.333333	363	0.916667	0.666667	0.416667	363	0.75	0.833333	0.416667
364	0.916667	0.583333	0.5	364	0.916667	0.75	0.333333	364	0.916667	0.75	0.333333	364	0.916667	0.75	0.333333
365	0.916667	0.75	0.333333	365	1	0.666667	0.333333	365	0.75	0.833333	0.416667	365	0.666667	0.833333	0.5
366	1	0.666667	0.333333	366	0.916667	0.666667	0.416667	366	0.833333	0.5	0.666667	366	0.916667	0.75	0.333333
367	1	0.666667	0.333333	367	1	0.666667	0.333333	367	0.916667	0.666667	0.416667	367	1	0.666667	0.333333
368	1	0.5	0.5	368	0.916667	0.666667	0.416667	368	0.75	0.75	0.5	368	1	0.583333	0.416667
369	0.833333	0.75	0.416667	369	0.916667	0.666667	0.416667	369	0.833333	0.833333	0.333333	369	0.916667	0.75	0.333333
370	0.666667	0.666667	0.666667	370	0.666667	0.666667	0.666667	370	0.833333	0.666667	0.5	370	0.666667	0.833333	0.5
371	1	0.666667	0.333333	371	0.916667	0.75	0.333333	371	0.916667	0.666667	0.416667	371	1	0.583333	0.416667
372	0.666667	0.666667	0.666667	372	0.833333	0.583333	0.583333	372	0.666667	0.75	0.583333	372	0.75	0.833333	0.416667
373	1	0.666667	0.333333	373	0.833333	0.666667	0.5	373	0.833333	0.666667	0.5	373	0.916667	0.416667	0.666667
374	1	0.583333	0.416667	374	1	0.583333	0.416667	374	0.916667	0.666667	0.416667	374	1	0.583333	0.416667
375	1	0.666667	0.333333	375	0.916667	0.666667	0.416667	375	0.833333	0.666667	0.5	375	1	0.666667	0.333333
376	0.916667	0.666667	0.416667	376	1	0.583333	0.416667	376	1	0.666667	0.333333	376	1	0.583333	0.416667
377	1	0.666667	0.333333	377	0.75	0.833333	0.416667	377	0.916667	0.666667	0.416667	377	0.75	0.666667	0.583333
378	0.916667	0.75	0.333333	378	0.916667	0.583333	0.5	378	0.916667	0.666667	0.416667	378	0.833333	0.75	0.416667
379	1	0.666667	0.333333	379	1	0.583333	0.416667	379	1	0.583333	0.416667	379	0.916667	0.583333	0.5
380	1	0.583333	0.416667	380	0.75	0.5	0.75	380	0.75	0.833333	0.416667	380	0.833333	0.666667	0.5
381	0.833333	0.666667	0.5	381	0.916667	0.75	0.333333	381	0.916667	0.75	0.333333	381	0.916667	0.75	0.333333
382	1	0.583333	0.416667	382	0.75	0.583333	0.666667	382	0.666667	0.75	0.583333	382	0.75	0.666667	0.583333
383	0.666667	0.833333	0.5	383	0.916667	0.666667	0.416667	383	0.833333	0.75	0.416667	383	0.916667	0.75	0.333333
384	0.916667	0.75	0.333333	384	0.916667	0.666667	0.416667	384	0.916667	0.75	0.333333	384	0.833333	0.833333	0.333333
385	0.833333	0.666667	0.5	385	0.666667	0.75	0.583333	385	0.916667	0.666667	0.416667	385	0.833333	0.666667	0.5
386	0.833333	0.75	0.416667	386	0.916667	0.666667	0.416667	386	0.833333	0.666667	0.5	386	0.666667	0.75	0.583333
387	0.666667	0.666667	0.666667	387	0.75	0.5	0.75	387	0.916667	0.75	0.333333	387	1	0.666667	0.333333
388	0.916667	0.666667	0.416667	388	1	0.583333	0.416667	388	0.916667	0.666667	0.416667	388	0.916667	0.75	0.333333
389	0.833333	0.583333	0.583333	389	0.916667	0.666667	0.416667	389	0.833333	0.666667	0.5	389	0.916667	0.75	0.333333
390	0.666667	0.833333	0.5	390	0.916667	0.666667	0.416667	390	0.833333	0.75	0.416667	390	0.666667	0.583333	0.75
391	0.916667	0.75	0.333333	391	0.75	0.666667	0.583333	391	0.75	0.75	0.5	391	0.833333	0.666667	0.5
392	1	0.666667	0.333333	392	0.916667	0.583333	0.5	392	0.666667	0.583333	0.75	392	1	0.666667	0.333333
393	1	0.666667	0.333333	393	0.666667	0.833333	0.5	393	0.75	0.75	0.5	393	0.666667	0.75	0.583333
394	1	0.5	0.5	394	0.916667	0.666667	0.416667	394	0.916667	0.666667	0.416667	394	0.916667	0.75	0.333333
395	1	0.666667	0.333333	395	0.916667	0.75	0.333333	395	0.916667	0.666667	0.416667	395	0.916667	0.666667	0.416667
396	1	0.666667	0.333333	396	1	0.5	0.5	396	0.916667	0.75	0.333333	396	0.916667	0.75	0.333333
397	1	0.583333	0.416667	397	0.916667	0.666667	0.416667	397	0.833333	0.666667	0.5	397	1	0.583333	0.416667
398	1	0.666667	0.333333	398	1	0.583333	0.416667	398	0.916667	0.75	0.333333	398	0.833333	0.666667	0.5
399	1	0.583333	0.416667	399	1	0.666667	0.333333	399	0.916667	0.666667	0.416667	399	0.916667	0.583333	0.5
400	0.833333	0.583333	0.583333	400	0.666667	0.666667	0.666667	400	0.75	0.666667	0.583333	400	0.75	0.416667	0.833333
401	0.833333	0.75	0.416667	401	0.916667	0.75	0.333333	401	0.75	0.666667	0.583333	401	0.666667	0.5	0.833333
402	0.833333	0.666667	0.5	402	1	0.583333	0.416667	402	1	0.666667	0.333333	402	1	0.666667	0.333333
403	0.833333	0.75	0.416667	403	0.916667	0.666667	0.416667	403	0.75	0.833333	0.416667	403	0.75	0.583333	0.666667
404	1	0.583333	0.416667	404	0.833333	0.75	0.416667	404	0.833333	0.833333	0.333333	404	1	0.666667	0.333333
405	0.916667	0.666667	0.416667	405	1	0.583333	0.416667	405	1	0.583333	0.416667	405	0.916667	0.416667	0.666667
406	1	0.666667	0.333333	406	0.833333	0.833333	0.333333	406	0.916667	0.666667	0.416667	406	0.833333	0.666667	0.5
407	1	0.666667	0.333333	407	0.916667	0.666667	0.416667	407	0.666667	0.583333	0.75	407	0.75	0.833333	0.416667
408	1	0.583333	0.416667	408	0.916667	0.666667	0.416667	408	1	0.583333	0.416667	408	1	0.583333	0.416667
409	1	0.666667	0.333333	409	0.833333	0.833333	0.333333	409	0.75	0.833333	0.416667	409	0.833333	0.833333	0.333333
410	0.916667	0.666667	0.416667	410	0.916667	0.666667	0.416667	410	1	0.583333	0.416667	410	1	0.666667	0.333333
411	1	0.5	0.5	411	1	0.583333	0.416667	411	1	0.666667	0.333333	411	1	0.5	0.5
412	1	0.583333	0.416667	412	0.75	0.833333	0.416667	412	0.833333	0.75	0.416667	412	0.916667	0.75	0.333333
413	1	0.666667	0.333333	413	0.833333	0.666667	0.5	413	0.916667	0.75	0.333333	413	1	0.666667	0.333333
414	1	0.583333	0.416667	414	0.833333	0.833333	0.333333	414	0.916667	0.666667	0.416667	414	0.833333	0.5	0.666667
415	1	0.5	0.5	415	1	0.5	0.5	415	1	0.666667	0.333333	415	1	0.666667	0.333333
416	1	0.666667	0.333333	416	0.666667	0.583333	0.75	416	0.916667	0.666667	0.416667	416	0.75	0.666667	0.583333
417	0.75	0.833333	0.416667	417	0.833333	0.583333	0.583333	417	0.833333	0.75	0.416667	417	0.916667	0.75	0.333333
418	1	0.583333	0.416667	418	0.75	0.833333	0.416667	418	0.666667	0.75	0.583333	418	0.833333	0.583333	0.583333
419	0.833333	0.666667	0.5	419	0.916667	0.75	0.333333	419	0.916667	0.666667	0.416667	419	0.833333	0.833333	0.333333
420	0.916667	0.75	0.333333	420	0.916667	0.75	0.333333	420	0.916667	0.666667	0.416667	420	0.916667	0.75	0.333333
421	1	0.583333	0.416667	421	0.916667	0.75	0.333333	421	0.916667	0.333333	0.75	421	0.916667	0.75	0.333333
422	1	0.666667	0.333333	422	0.916667	0.75	0.333333	422	1	0.583333	0.416667	422	0.833333	0.666667	0.5
423	0.833333	0.5	0.666667	423	0.75	0.583333	0.666667	423	0.75	0.833333	0.416667	423	0.666667	0.833333	0.5
424	0.75	0.666667	0.583333	424	1	0.666667	0.333333	424	1	0.416667	0.583333	424	0.916667	0.666667	0.416667
425	1	0.666667	0.333333	425	0.916667	0.75	0.333333	425	1	0.583333	0.416667	425	1	0.583333	0.416667
426	0.916667	0.75	0.333333	426	0.833333	0.583333	0.583333	426	0.916667	0.75	0.333333	426	0.75	0.75	0.5
427	0.916667	0.666667	0.416667	427	0.75	0.75	0.5	427	0.916667	0.583333	0.5	427	0.75	0.833333	0.416667
428	0.916667	0.666667	0.416667	428	0.916667	0.666667	0.416667	428	0.833333	0.666667	0.5	428	0.916667	0.75	0.333333
429	1	0.666667	0.333333	429	0.916667	0.666667	0.416667	429	0.916667	0.75	0.333333	429	0.833333	0.666667	0.5
430	1	0.583333	0.416667	430	1	0.5	0.5	430	0.833333	0.833333	0.333333	430	1	0.583333	0.416667
431	0.833333	0.583333	0.583333	431	0.833333	0.5	0.666667	431	0.833333	0.666667	0.5	431	0.75	0.833333	0.416667
432	0.916667	0.666667	0.416667	432	0.75	0.583333	0.666667	432	1	0.416667	0.583333	432	0.916667	0.583333	0.5
433	1	0.5	0.5	433	0.916667	0.666667	0.416667	433	0.75	0.5	0.75	433	0.916667	0.75	0.333333
434	0.916667	0.5	0.583333	434	0.833333	0.666667	0.5	434	0.833333	0.75	0.416667	434	0.666667	0.5	0.833333
435	1	0.5	0.5	435	1	0.583333	0.416667	435	0.75	0.5	0.75	435	1	0.666667	0.333333
436	1	0.583333	0.416667	436	0.666667	0.75	0.583333	436	0.916667	0.666667	0.416667	436	1	0.666667	0.333333
437	0.916667	0.75	0.333333	437	0.916667	0.416667	0.666667	437	1	0.666667	0.333333	437	0.75	0.666667	0.583333
438	1	0.583333	0.416667	438	0.916667	0.666667	0.416667	438	0.75	0.75	0.5	438	0.833333	0.583333	0.583333
439	1	0.666667	0.333333	439	0.833333	0.75	0.416667	439	0.916667	0.75	0.333333	439	0.833333	0.833333	0.333333
440	0.916667	0.5	0.583333	440	0.666667	0.583333	0.75	440	0.833333	0.833333	0.333333	440	0.666667	0.583333	0.75
441	1	0.666667	0.333333	441	1	0.583333	0.416667	441	0.916667	0.666667	0.416667	441	0.916667	0.416667	0.666667
442	0.916667	0.666667	0.416667	442	0.666667	0.833333	0.5	442	0.833333	0.833333	0.333333	442	0.75	0.583333	0.666667
443	0.833333	0.833333	0.333333	443	0.916667	0.666667	0.416667	443	0.666667	0.666667	0.666667	443	0.666667	0.75	0.583333
444	0.75	0.583333	0.666667	444	0.916667	0.666667	0.416667	444	0.833333	0.833333	0.333333	444	0.75	0.75	0.5
445	0.833333	0.75	0.416667	445	0.75	0.75	0.5	445	0.833333	0.5	0.666667	445	0.75	0.75	0.5
446	1	0.5	0.5	446	0.916667	0.666667	0.416667	446	0.833333	0.666667	0.5	446	0.916667	0.5	0.583333
447	0.916667	0.75	0.333333	447	0.666667	0.833333	0.5	447	0.833333	0.583333	0.583333	447	0.666667	0.75	0.583333
448	0.916667	0.5	0.583333	448	0.916667	0.666667	0.416667	448	0.833333	0.666667	0.5	448	0.916667	0.75	0.333333
449	0.916667	0.666667	0.416667	449	1	0.666667	0.333333	449	0.833333	0.833333	0.333333	449	0.75	0.75	0.5
450	0.916667	0.5	0.583333	450	0.916667	0.666667	0.416667	450	1	0.583333	0.416667	450	1	0.666667	0.333333
451	1	0.583333	0.416667	451	0.916667	0.75	0.333333	451	0.75	0.833333	0.416667	451	1	0.666667	0.333333
452	0.75	0.583333	0.666667	452	1	0.5	0.5	452	0.916667	0.75	0.333333	452	0.916667	0.5	0.583333
453	0.916667	0.666667	0.416667	453	0.916667	0.666667	0.416667	453	0.916667	0.583333	0.5	453	0.916667	0.5	0.583333
454	0.916667	0.5	0.583333	454	0.916667	0.666667	0.416667	454	0.916667	0.75	0.333333	454	1	0.666667	0.333333
455	0.916667	0.5	0.583333	455	1	0.5	0.5	455	0.75	0.416667	0.833333	455	0.833333	0.666667	0.5
456	0.916667	0.666667	0.416667	456	0.833333	0.666667	0.5	456	0.916667	0.75	0.333333	456	0.916667	0.5	0.583333
457	1	0.583333	0.416667	457	0.916667	0.75	0.333333	457	0.833333	0.416667	0.75	457	1	0.583333	0.416667
458	0.833333	0.75	0.416667	458	0.916667	0.666667	0.416667	458	1	0.666667	0.333333	458	1	0.666667	0.333333
459	0.916667	0.5	0.583333	459	1	0.5	0.5	459	0.916667	0.666667	0.416667	459	0.916667	0.583333	0.5
460	0.916667	0.666667	0.416667	460	0.916667	0.75	0.333333	460	0.916667	0.583333	0.5	460	0.916667	0.75	0.333333
461	1	0.666667	0.333333	461	0.916667	0.75	0.333333	461	0.833333	0.583333	0.583333	461	0.916667	0.75	0.333333
462	1	0.5	0.5	462	1	0.583333	0.416667	462	1	0.5	0.5	462	0.833333	0.75	0.416667
463	1	0.5	0.5	463	0.833333	0.666667	0.5	463	0.916667	0.666667	0.416667	463	0.916667	0.666667	0.416667
464	0.916667	0.75	0.333333	464	0.666667	0.666667	0.666667	464	0.75	0.75	0.5	464	0.75	0.833333	0.416667
465	0.916667	0.75	0.333333	465	0.916667	0.666667	0.416667	465	0.916667	0.666667	0.416667	465	0.916667	0.75	0.333333
466	1	0.583333	0.416667	466	0.666667	0.583333	0.75	466	0.75	0.5	0.75	466	0.833333	0.666667	0.5
467	1	0.666667	0.333333	467	0.833333	0.5	0.666667	467	0.916667	0.666667	0.416667	467	0.666667	0.5	0.833333
468	1	0.666667	0.333333	468	0.916667	0.666667	0.416667	468	0.916667	0.666667	0.416667	468	0.916667	0.666667	0.416667
469	1	0.583333	0.416667	469	0.666667	0.75	0.583333	469	0.833333	0.833333	0.333333	469	0.75	0.833333	0.416667
470	1	0.583333	0.416667	470	0.833333	0.583333	0.583333	470	0.916667	0.75	0.333333	470	0.666667	0.833333	0.5
471	0.833333	0.833333	0.333333	471	0.75	0.833333	0.416667	471	1	0.5	0.5	471	0.75	0.833333	0.416667
472	1	0.666667	0.333333	472	0.916667	0.75	0.333333	472	1	0.583333	0.416667	472	1	0.583333	0.416667
473	0.833333	0.666667	0.5	473	0.666667	0.666667	0.666667	473	0.666667	0.666667	0.666667	473	0.666667	0.583333	0.75
474	0.833333	0.666667	0.5	474	0.833333	0.666667	0.5	474	1	0.666667	0.333333	474	0.75	0.833333	0.416667
475	0.666667	0.75	0.583333	475	0.666667	0.833333	0.5	475	0.75	0.833333	0.416667	475	0.75	0.833333	0.416667
476	0.666667	0.666667	0.666667	476	0.75	0.5	0.75	476	0.75	0.833333	0.416667	476	0.666667	0.833333	0.5
477	1	0.583333	0.416667	477	0.833333	0.666667	0.5	477	0.666667	0.833333	0.5	477	0.833333	0.666667	0.5
478	1	0.666667	0.333333	478	0.916667	0.666667	0.416667	478	0.916667	0.75	0.333333	478	1	0.666667	0.333333
479	0.833333	0.583333	0.583333	479	0.916667	0.666667	0.416667	479	1	0.666667	0.333333	479	1	0.583333	0.416667
480	1	0.666667	0.333333	480	0.833333	0.583333	0.583333	480	0.916667	0.666667	0.416667	480	1	0.666667	0.333333
481	1	0.583333	0.416667	481	0.916667	0.75	0.333333	481	0.75	0.833333	0.416667	481	0.666667	0.833333	0.5
482	1	0.583333	0.416667	482	0.916667	0.75	0.333333	482	0.833333	0.833333	0.333333	482	0.916667	0.75	0.333333
483	0.666667	0.75	0.583333	483	0.916667	0.666667	0.416667	483	0.666667	0.833333	0.5	483	0.75	0.833333	0.416667
484	0.833333	0.666667	0.5	484	1	0.583333	0.416667	484	1	0.583333	0.416667	484	1	0.583333	0.416667
485	0.833333	0.583333	0.583333	485	0.833333	0.666667	0.5	485	0.833333	0.833333	0.333333	485	0.916667	0.583333	0.5
486	0.666667	0.75	0.583333	486	0.916667	0.666667	0.416667	486	0.916667	0.75	0.333333	486	1	0.666667	0.333333
487	1	0.583333	0.416667	487	0.916667	0.583333	0.5	487	1	0.583333	0.416667	487	0.916667	0.583333	0.5
488	1	0.583333	0.416667	488	1	0.583333	0.416667	488	0.916667	0.666667	0.416667	488	0.833333	0.833333	0.333333
489	0.916667	0.666667	0.416667	489	0.916667	0.666667	0.416667	489	0.916667	0.666667	0.416667	489	1	0.666667	0.333333
490	0.916667	0.75	0.333333	490	0.916667	0.75	0.333333	490	0.666667	0.833333	0.5	490	0.833333	0.666667	0.5
491	0.916667	0.75	0.333333	491	0.916667	0.75	0.333333	491	1	0.583333	0.416667	491	1	0.583333	0.416667
492	1	0.5	0.5	492	1	0.583333	0.416667	492	0.833333	0.833333	0.333333	492	0.75	0.416667	0.833333
493	0.916667	0.5	0.583333	493	0.75	0.5	0.75	493	0.916667	0.666667	0.416667	493	0.833333	0.833333	0.333333
494	0.833333	0.666667	0.5	494	0.833333	0.583333	0.583333	494	0.75	0.833333	0.416667	494	0.916667	0.666667	0.416667
495	1	0.583333	0.416667	495	0.75	0.583333	0.666667	495	0.916667	0.75	0.333333	495	0.666667	0.75	0.583333
496	0.916667	0.75	0.333333	496	0.833333	0.75	0.416667	496	0.833333	0.5	0.666667	496	0.75	0.416667	0.833333
497	1	0.583333	0.416667	497	0.916667	0.583333	0.5	497	0.916667	0.666667	0.416667	497	0.916667	0.75	0.333333
498	0.833333	0.666667	0.5	498	0.916667	0.75	0.333333	498	0.666667	0.75	0.583333	498	0.833333	0.833333	0.333333
499	0.833333	0.75	0.416667	499	0.916667	0.666667	0.416667	499	1	0.583333	0.416667	499	1	0.583333	0.416667
500	0.916667	0.75	0.333333	500	0.916667	0.75	0.333333	500	0.833333	0.833333	0.333333	500	0.916667	0.75	0.333333
501	1	0.416667	0.583333	501	0.916667	0.5	0.583333	501	0.833333	0.583333	0.583333	501	1	0.666667	0.333333
502	0.916667	0.75	0.333333	502	0.833333	0.666667	0.5	502	0.916667	0.666667	0.416667	502	0.916667	0.666667	0.416667
503	0.833333	0.583333	0.583333	503	0.666667	0.75	0.583333	503	0.75	0.833333	0.416667	503	0.916667	0.666667	0.416667
504	1	0.5	0.5	504	0.916667	0.416667	0.666667	504	0.75	0.833333	0.416667	504	1	0.666667	0.333333
505	1	0.583333	0.416667	505	0.916667	0.75	0.333333	505	0.833333	0.833333	0.333333	505	0.916667	0.666667	0.416667
506	1	0.666667	0.333333	506	0.916667	0.666667	0.416667	506	0.916667	0.666667	0.416667	506	1	0.416667	0.583333
507	0.916667	0.5	0.583333	507	0.916667	0.75	0.333333	507	0.916667	0.75	0.333333	507	0.916667	0.75	0.333333
508	0.833333	0.833333	0.333333	508	0.916667	0.666667	0.416667	508	0.833333	0.666667	0.5	508	0.916667	0.75	0.333333
509	1	0.583333	0.416667	509	1	0.583333	0.416667	509	0.833333	0.75	0.416667	509	1	0.583333	0.416667
510	0.916667	0.75	0.333333	510	0.666667	0.75	0.583333	510	0.833333	0.833333	0.333333	510	0.916667	0.75	0.333333
511	1	0.666667	0.333333	511	0.916667	0.666667	0.416667	511	0.916667	0.666667	0.416667	511	0.833333	0.833333	0.333333
512	1	0.583333	0.416667	512	0.916667	0.5	0.583333	512	0.916667	0.583333	0.5	512	0.833333	0.5	0.666667
513	1	0.666667	0.333333	513	1	0.583333	0.416667	513	0.833333	0.75	0.416667	513	1	0.666667	0.333333
514	0.916667	0.75	0.333333	514	0.916667	0.75	0.333333	514	1	0.583333	0.416667	514	1	0.583333	0.416667
515	1	0.583333	0.416667	515	0.833333	0.666667	0.5	515	1	0.5	0.5	515	0.916667	0.5	0.583333
516	0.666667	0.75	0.583333	516	0.833333	0.833333	0.333333	516	0.75	0.833333	0.416667	516	0.833333	0.833333	0.333333
517	0.833333	0.5	0.666667	517	1	0.5	0.5	517	0.916667	0.75	0.333333	517	0.916667	0.583333	0.5
518	0.833333	0.833333	0.333333	518	0.833333	0.583333	0.583333	518	0.75	0.583333	0.666667	518	0.75	0.833333	0.416667
519	0.916667	0.75	0.333333	519	0.916667	0.75	0.333333	519	0.75	0.833333	0.416667	519	0.833333	0.833333	0.333333
520	1	0.583333	0.416667	520	0.75	0.75	0.5	520	0.833333	0.833333	0.333333	520	0.75	0.75	0.5
521	1	0.666667	0.333333	521	1	0.583333	0.416667	521	1	0.583333	0.416667	521	1	0.666667	0.333333
522	1	0.583333	0.416667	522	1	0.583333	0.416667	522	0.833333	0.833333	0.333333	522	1	0.583333	0.416667
523	1	0.583333	0.416667	523	1	0.583333	0.416667	523	1	0.583333	0.416667	523	1	0.583333	0.416667
524	1	0.666667	0.333333	524	1	0.583333	0.416667	524	0.833333	0.5	0.666667	524	1	0.583333	0.416667
525	0.916667	0.666667	0.416667	525	0.75	0.5	0.75	525	0.666667	0.666667	0.666667	525	0.833333	0.666667	0.5
526	1	0.583333	0.416667	526	1	0.583333	0.416667	526	0.916667	0.75	0.333333	526	0.833333	0.833333	0.333333
527	1	0.583333	0.416667	527	1	0.583333	0.416667	527	0.916667	0.666667	0.416667	527	0.75	0.833333	0.416667
528	0.833333	0.666667	0.5	528	0.833333	0.75	0.416667	528	0.916667	0.666667	0.416667	528	0.833333	0.833333	0.333333
529	0.916667	0.666667	0.416667	529	0.916667	0.666667	0.416667	529	0.916667	0.75	0.333333	529	0.916667	0.75	0.333333
530	0.75	0.833333	0.416667	530	0.75	0.75	0.5	530	0.916667	0.5	0.583333	530	0.833333	0.75	0.416667
531	1	0.5	0.5	531	1	0.583333	0.416667	531	1	0.666667	0.333333	531	0.75	0.5	0.75
532	1	0.583333	0.416667	532	0.916667	0.583333	0.5	532	0.916667	0.583333	0.5	532	0.75	0.666667	0.583333
533	0.833333	0.583333	0.583333	533	1	0.583333	0.416667	533	0.75	0.833333	0.416667	533	0.75	0.75	0.5
534	1	0.666667	0.333333	534	0.916667	0.75	0.333333	534	1	0.416667	0.583333	534	1	0.5	0.5
535	0.833333	0.75	0.416667	535	0.916667	0.666667	0.416667	535	0.833333	0.833333	0.333333	535	1	0.583333	0.416667
536	0.833333	0.666667	0.5	536	0.666667	0.583333	0.75	536	0.75	0.833333	0.416667	536	0.666667	0.75	0.583333
537	0.916667	0.75	0.333333	537	0.916667	0.666667	0.416667	537	0.833333	0.75	0.416667	537	0.75	0.833333	0.416667
538	0.916667	0.75	0.333333	538	0.916667	0.75	0.333333	538	0.916667	0.75	0.333333	538	0.666667	0.75	0.583333
539	1	0.666667	0.333333	539	0.916667	0.666667	0.416667	539	0.833333	0.583333	0.583333	539	0.916667	0.75	0.333333
540	0.833333	0.75	0.416667	540	0.75	0.5	0.75	540	0.833333	0.833333	0.333333	540	0.833333	0.5	0.666667
541	1	0.583333	0.416667	541	0.666667	0.75	0.583333	541	0.75	0.666667	0.583333	541	0.666667	0.666667	0.666667
542	0.916667	0.75	0.333333	542	0.916667	0.75	0.333333	542	0.833333	0.833333	0.333333	542	0.666667	0.666667	0.666667
543	1	0.583333	0.416667	543	1	0.666667	0.333333	543	0.833333	0.833333	0.333333	543	1	0.666667	0.333333
544	1	0.5	0.5	544	1	0.583333	0.416667	544	0.916667	0.666667	0.416667	544	1	0.416667	0.583333
545	0.916667	0.666667	0.416667	545	0.916667	0.666667	0.416667	545	0.833333	0.833333	0.333333	545	0.75	0.583333	0.666667
546	0.916667	0.75	0.333333	546	1	0.583333	0.416667	546	0.75	0.833333	0.416667	546	0.75	0.833333	0.416667
547	1	0.583333	0.416667	547	0.916667	0.666667	0.416667	547	0.75	0.833333	0.416667	547	0.75	0.75	0.5
548	0.916667	0.583333	0.5	548	1	0.666667	0.333333	548	1	0.583333	0.416667	548	1	0.583333	0.416667
549	0.916667	0.75	0.333333	549	1	0.583333	0.416667	549	0.666667	0.75	0.583333	549	0.916667	0.666667	0.416667
550	1	0.583333	0.416667	550	1	0.583333	0.416667	550	1	0.583333	0.416667	550	0.916667	0.75	0.333333
551	0.916667	0.666667	0.416667	551	0.833333	0.833333	0.333333	551	0.666667	0.5	0.833333	551	0.75	0.833333	0.416667
552	1	0.666667	0.333333	552	0.75	0.583333	0.666667	552	0.666667	0.75	0.583333	552	0.833333	0.75	0.416667
553	1	0.666667	0.333333	553	0.916667	0.75	0.333333	553	0.916667	0.75	0.333333	553	1	0.583333	0.416667
554	1	0.666667	0.333333	554	1	0.583333	0.416667	554	1	0.583333	0.416667	554	1	0.583333	0.416667
555	0.833333	0.833333	0.333333	555	0.916667	0.666667	0.416667	555	0.833333	0.666667	0.5	555	0.666667	0.5	0.833333
556	1	0.666667	0.333333	556	0.916667	0.416667	0.666667	556	0.833333	0.666667	0.5	556	1	0.666667	0.333333
557	1	0.5	0.5	557	0.916667	0.666667	0.416667	557	1	0.583333	0.416667	557	0.916667	0.666667	0.416667
558	0.916667	0.666667	0.416667	558	0.916667	0.666667	0.416667	558	0.916667	0.666667	0.416667	558	0.833333	0.666667	0.5
559	0.916667	0.666667	0.416667	559	0.916667	0.666667	0.416667	559	0.75	0.583333	0.666667	559	0.666667	0.666667	0.666667
560	1	0.666667	0.333333	560	0.833333	0.75	0.416667	560	0.833333	0.666667	0.5	560	0.75	0.833333	0.416667
561	0.75	0.583333	0.666667	561	0.75	0.75	0.5	561	0.666667	0.75	0.583333	561	0.583333	0.666667	0.75
562	1	0.583333	0.416667	562	0.916667	0.75	0.333333	562	0.833333	0.75	0.416667	562	0.666667	0.75	0.583333
563	0.833333	0.583333	0.583333	563	0.833333	0.583333	0.583333	563	0.75	0.833333	0.416667	563	0.916667	0.666667	0.416667
564	0.833333	0.583333	0.583333	564	0.75	0.5	0.75	564	0.75	0.666667	0.583333	564	0.75	0.75	0.5
565	0.916667	0.75	0.333333	565	0.916667	0.75	0.333333	565	0.833333	0.666667	0.5	565	0.916667	0.666667	0.416667
566	1	0.666667	0.333333	566	0.666667	0.666667	0.666667	566	0.916667	0.75	0.333333	566	0.666667	0.75	0.583333
567	0.833333	0.583333	0.583333	567	0.75	0.666667	0.583333	567	0.833333	0.666667	0.5	567	0.583333	0.583333	0.833333
568	1	0.666667	0.333333	568	1	0.5	0.5	568	0.666667	0.666667	0.666667	568	1	0.583333	0.416667
569	0.833333	0.666667	0.5	569	0.916667	0.666667	0.416667	569	0.833333	0.75	0.416667	569	0.583333	0.5	0.916667
570	0.833333	0.75	0.416667	570	0.666667	0.666667	0.666667	570	0.75	0.75	0.5	570	0.75	0.833333	0.416667
571	0.833333	0.75	0.416667	571	0.833333	0.666667	0.5	571	0.75	0.833333	0.416667	571	0.75	0.583333	0.666667
572	1	0.666667	0.333333	572	1	0.583333	0.416667	572	0.666667	0.666667	0.666667	572	1	0.583333	0.416667
573	1	0.583333	0.416667	573	1	0.583333	0.416667	573	0.833333	0.5	0.666667	573	0.916667	0.75	0.333333
574	1	0.583333	0.416667	574	0.916667	0.666667	0.416667	574	1	0.416667	0.583333	574	0.916667	0.583333	0.5
575	0.916667	0.75	0.333333	575	1	0.5	0.5	575	0.833333	0.75	0.416667	575	0.833333	0.75	0.416667
576	0.666667	0.75	0.583333	576	1	0.583333	0.416667	576	0.75	0.833333	0.416667	576	0.916667	0.666667	0.416667
577	1	0.666667	0.333333	577	1	0.5	0.5	577	0.916667	0.75	0.333333	577	1	0.666667	0.333333
578	0.75	0.666667	0.583333	578	1	0.5	0.5	578	0.916667	0.666667	0.416667	578	1	0.416667	0.583333
579	1	0.583333	0.416667	579	0.916667	0.666667	0.416667	579	1	0.583333	0.416667	579	0.833333	0.416667	0.75
580	1	0.583333	0.416667	580	0.75	0.833333	0.416667	580	0.833333	0.833333	0.333333	580	0.75	0.833333	0.416667
581	0.833333	0.833333	0.333333	581	0.75	0.75	0.5	581	0.916667	0.75	0.333333	581	1	0.416667	0.583333
582	0.833333	0.666667	0.5	582	0.833333	0.833333	0.333333	582	0.833333	0.833333	0.333333	582	0.583333	0.5	0.916667
583	0.916667	0.5	0.583333	583	0.75	0.5	0.75	583	0.75	0.833333	0.416667	583	0.916667	0.583333	0.5
584	0.75	0.583333	0.666667	584	0.916667	0.666667	0.416667	584	0.666667	0.75	0.583333	584	1	0.583333	0.416667
585	0.75	0.666667	0.583333	585	0.833333	0.666667	0.5	585	0.833333	0.75	0.416667	585	0.75	0.583333	0.666667
586	0.916667	0.666667	0.416667	586	0.916667	0.666667	0.416667	586	0.833333	0.75	0.416667	586	0.916667	0.75	0.333333
587	0.666667	0.75	0.583333	587	1	0.583333	0.416667	587	1	0.5	0.5	587	1	0.666667	0.333333
588	1	0.583333	0.416667	588	0.833333	0.75	0.416667	588	0.916667	0.75	0.333333	588	1	0.666667	0.333333
589	0.916667	0.666667	0.416667	589	0.916667	0.583333	0.5	589	0.916667	0.75	0.333333	589	0.666667	0.833333	0.5
590	0.916667	0.666667	0.416667	590	0.916667	0.666667	0.416667	590	0.833333	0.75	0.416667	590	0.666667	0.75	0.583333
591	0.833333	0.583333	0.583333	591	0.833333	0.75	0.416667	591	1	0.583333	0.416667	591	0.75	0.666667	0.583333
592	0.666667	0.666667	0.666667	592	0.916667	0.75	0.333333	592	0.833333	0.666667	0.5	592	0.916667	0.75	0.333333
593	0.916667	0.75	0.333333	593	0.833333	0.666667	0.5	593	0.916667	0.75	0.333333	593	0.666667	0.416667	0.916667
594	1	0.666667	0.333333	594	0.666667	0.666667	0.666667	594	0.666667	0.75	0.583333	594	0.666667	0.75	0.583333
595	1	0.666667	0.333333	595	0.916667	0.583333	0.5	595	1	0.5	0.5	595	1	0.583333	0.416667
596	0.666667	0.75	0.583333	596	0.75	0.833333	0.416667	596	0.75	0.833333	0.416667	596	0.75	0.75	0.5
597	0.833333	0.583333	0.583333	597	0.833333	0.666667	0.5	597	1	0.583333	0.416667	597	1	0.5	0.5
598	0.833333	0.583333	0.583333	598	0.833333	0.666667	0.5	598	1	0.583333	0.416667	598	0.833333	0.666667	0.5
599	1	0.583333	0.416667	599	0.916667	0.583333	0.5	599	0.916667	0.666667	0.416667	599	0.916667	0.75	0.333333
600	1	0.666667	0.333333	600	0.916667	0.583333	0.5	600	0.916667	0.75	0.333333	600	1	0.666667	0.333333
601	0.916667	0.5	0.583333	601	1	0.583333	0.416667	601	0.75	0.666667	0.583333	601	1	0.583333	0.416667
602	0.916667	0.666667	0.416667	602	1	0.666667	0.333333	602	0.833333	0.666667	0.5	602	0.75	0.833333	0.416667
603	0.833333	0.666667	0.5	603	0.833333	0.666667	0.5	603	0.75	0.833333	0.416667	603	0.75	0.833333	0.416667
604	1	0.583333	0.416667	604	0.833333	0.666667	0.5	604	1	0.583333	0.416667	604	1	0.583333	0.416667
605	0.75	0.666667	0.583333	605	0.666667	0.583333	0.75	605	0.666667	0.75	0.583333	605	0.75	0.833333	0.416667
606	1	0.666667	0.333333	606	0.916667	0.666667	0.416667	606	0.833333	0.833333	0.333333	606	1	0.583333	0.416667
607	1	0.666667	0.333333	607	1	0.666667	0.333333	607	0.916667	0.666667	0.416667	607	0.833333	0.833333	0.333333
608	0.916667	0.75	0.333333	608	0.833333	0.833333	0.333333	608	0.916667	0.666667	0.416667	608	0.916667	0.75	0.333333
609	1	0.583333	0.416667	609	1	0.583333	0.416667	609	0.833333	0.75	0.416667	609	0.916667	0.75	0.333333
610	1	0.666667	0.333333	610	1	0.583333	0.416667	610	0.916667	0.666667	0.416667	610	1	0.666667	0.333333
611	1	0.583333	0.416667	611	1	0.583333	0.416667	611	0.75	0.583333	0.666667	611	0.833333	0.75	0.416667
612	1	0.666667	0.333333	612	0.75	0.833333	0.416667	612	0.916667	0.666667	0.416667	612	0.916667	0.666667	0.416667
613	1	0.666667	0.333333	613	0.833333	0.666667	0.5	613	0.75	0.75	0.5	613	1	0.583333	0.416667
614	0.833333	0.666667	0.5	614	1	0.583333	0.416667	614	0.916667	0.666667	0.416667	614	1	0.666667	0.333333
615	1	0.583333	0.416667	615	0.916667	0.666667	0.416667	615	1	0.583333	0.416667	615	1	0.583333	0.416667
616	0.916667	0.583333	0.5	616	0.916667	0.666667	0.416667	616	0.833333	0.833333	0.333333	616	0.75	0.833333	0.416667
617	1	0.583333	0.416667	617	0.916667	0.666667	0.416667	617	0.916667	0.666667	0.416667	617	1	0.666667	0.333333
618	0.833333	0.666667	0.5	618	0.75	0.583333	0.666667	618	0.75	0.5	0.75	618	0.666667	0.75	0.583333
619	0.916667	0.666667	0.416667	619	0.916667	0.75	0.333333	619	0.833333	0.666667	0.5	619	1	0.583333	0.416667
620	0.75	0.833333	0.416667	620	0.666667	0.833333	0.5	620	0.833333	0.416667	0.75	620	0.666667	0.75	0.583333
621	0.916667	0.666667	0.416667	621	0.75	0.583333	0.666667	621	0.75	0.75	0.5	621	0.75	0.75	0.5
622	0.916667	0.75	0.333333	622	0.916667	0.666667	0.416667	622	0.916667	0.75	0.333333	622	0.916667	0.75	0.333333
623	0.75	0.666667	0.583333	623	1	0.666667	0.333333	623	0.666667	0.583333	0.75	623	0.916667	0.583333	0.5
624	1	0.666667	0.333333	624	0.916667	0.666667	0.416667	624	0.75	0.583333	0.666667	624	0.916667	0.75	0.333333
625	0.75	0.583333	0.666667	625	0.75	0.75	0.5	625	1	0.583333	0.416667	625	0.833333	0.75	0.416667
626	0.666667	0.666667	0.666667	626	1	0.583333	0.416667	626	0.75	0.583333	0.666667	626	0.833333	0.5	0.666667
627	0.833333	0.75	0.416667	627	1	0.5	0.5	627	0.75	0.75	0.5	627	0.75	0.75	0.5
628	1	0.5	0.5	628	1	0.583333	0.416667	628	0.916667	0.666667	0.416667	628	1	0.583333	0.416667
629	1	0.666667	0.333333	629	0.916667	0.583333	0.5	629	0.916667	0.75	0.333333	629	1	0.666667	0.333333
630	0.75	0.75	0.5	630	0.666667	0.75	0.583333	630	1	0.583333	0.416667	630	0.666667	0.666667	0.666667
631	0.916667	0.583333	0.5	631	1	0.666667	0.333333	631	0.75	0.75	0.5	631	0.916667	0.75	0.333333
632	1	0.666667	0.333333	632	1	0.583333	0.416667	632	0.833333	0.666667	0.5	632	0.833333	0.666667	0.5
633	1	0.583333	0.416667	633	0.916667	0.75	0.333333	633	0.833333	0.75	0.416667	633	0.75	0.833333	0.416667
634	0.916667	0.75	0.333333	634	0.833333	0.583333	0.583333	634	0.666667	0.666667	0.666667	634	0.75	0.833333	0.416667
635	0.916667	0.75	0.333333	635	0.916667	0.75	0.333333	635	1	0.666667	0.333333	635	1	0.666667	0.333333
636	0.916667	0.75	0.333333	636	0.75	0.583333	0.666667	636	0.833333	0.833333	0.333333	636	0.833333	0.5	0.666667
637	0.916667	0.75	0.333333	637	0.916667	0.666667	0.416667	637	0.75	0.5	0.75	637	0.75	0.666667	0.583333
638	0.833333	0.666667	0.5	638	0.833333	0.833333	0.333333	638	0.75	0.833333	0.416667	638	0.833333	0.833333	0.333333
639	1	0.666667	0.333333	639	0.916667	0.666667	0.416667	639	0.916667	0.75	0.333333	639	0.75	0.833333	0.416667
640	0.916667	0.5	0.583333	640	0.916667	0.666667	0.416667	640	0.666667	0.583333	0.75	640	0.75	0.75	0.5
641	0.916667	0.75	0.333333	641	0.916667	0.75	0.333333	641	0.666667	0.833333	0.5	641	1	0.583333	0.416667
642	0.833333	0.583333	0.583333	642	1	0.5	0.5	642	0.833333	0.583333	0.583333	642	0.75	0.833333	0.416667
643	1	0.5	0.5	643	0.75	0.833333	0.416667	643	0.75	0.75	0.5	643	0.75	0.5	0.75
644	0.75	0.833333	0.416667	644	0.75	0.833333	0.416667	644	1	0.666667	0.333333	644	1	0.583333	0.416667
645	0.833333	0.583333	0.583333	645	0.833333	0.5	0.666667	645	0.916667	0.75	0.333333	645	1	0.666667	0.333333
646	0.916667	0.75	0.333333	646	0.916667	0.75	0.333333	646	0.916667	0.75	0.333333	646	0.833333	0.833333	0.333333
647	1	0.5	0.5	647	1	0.583333	0.416667	647	0.833333	0.833333	0.333333	647	0.833333	0.583333	0.583333
648	0.916667	0.75	0.333333	648	0.916667	0.5	0.583333	648	0.833333	0.833333	0.333333	648	1	0.666667	0.333333
649	1	0.583333	0.416667	649	0.916667	0.666667	0.416667	649	1	0.5	0.5	649	1	0.666667	0.333333
650	0.75	0.583333	0.666667	650	0.916667	0.583333	0.5	650	1	0.666667	0.333333	650	1	0.583333	0.416667
651	0.916667	0.75	0.333333	651	0.666667	0.583333	0.75	651	0.916667	0.75	0.333333	651	0.916667	0.75	0.333333
652	0.916667	0.5	0.583333	652	0.916667	0.583333	0.5	652	0.833333	0.75	0.416667	652	1	0.5	0.5
653	0.833333	0.833333	0.333333	653	0.916667	0.75	0.333333	653	0.833333	0.75	0.416667	653	0.666667	0.833333	0.5
654	1	0.666667	0.333333	654	0.916667	0.75	0.333333	654	0.666667	0.5	0.833333	654	0.666667	0.583333	0.75
655	1	0.5	0.5	655	0.916667	0.75	0.333333	655	1	0.5	0.5	655	0.916667	0.666667	0.416667
656	0.916667	0.75	0.333333	656	0.833333	0.666667	0.5	656	0.833333	0.833333	0.333333	656	0.833333	0.833333	0.333333
657	1	0.666667	0.333333	657	1	0.583333	0.416667	657	1	0.583333	0.416667	657	0.916667	0.583333	0.5
658	1	0.666667	0.333333	658	1	0.666667	0.333333	658	1	0.666667	0.333333	658	1	0.583333	0.416667
659	1	0.5	0.5	659	0.833333	0.583333	0.583333	659	0.75	0.416667	0.833333	659	1	0.583333	0.416667
660	1	0.666667	0.333333	660	1	0.583333	0.416667	660	0.916667	0.666667	0.416667	660	1	0.583333	0.416667
661	0.833333	0.666667	0.5	661	1	0.666667	0.333333	661	0.833333	0.666667	0.5	661	1	0.583333	0.416667
662	1	0.583333	0.416667	662	0.916667	0.666667	0.416667	662	0.833333	0.583333	0.583333	662	0.916667	0.75	0.333333
663	0.75	0.833333	0.416667	663	0.916667	0.666667	0.416667	663	0.916667	0.75	0.333333	663	0.75	0.833333	0.416667
664	0.916667	0.75	0.333333	664	1	0.583333	0.416667	664	0.916667	0.666667	0.416667	664	1	0.666667	0.333333
665	0.916667	0.75	0.333333	665	0.916667	0.666667	0.416667	665	0.833333	0.666667	0.5	665	0.833333	0.666667	0.5
666	0.916667	0.5	0.583333	666	1	0.666667	0.333333	666	0.75	0.833333	0.416667	666	0.916667	0.75	0.333333
667	1	0.583333	0.416667	667	1	0.416667	0.583333	667	0.916667	0.666667	0.416667	667	1	0.583333	0.416667
668	1	0.583333	0.416667	668	0.833333	0.833333	0.333333	668	0.916667	0.75	0.333333	668	0.833333	0.416667	0.75
669	1	0.666667	0.333333	669	0.75	0.666667	0.583333	669	0.916667	0.75	0.333333	669	0.75	0.833333	0.416667
670	1	0.666667	0.333333	670	1	0.5	0.5	670	0.833333	0.583333	0.583333	670	1	0.666667	0.333333
671	1	0.666667	0.333333	671	0.833333	0.666667	0.5	671	0.916667	0.666667	0.416667	671	0.75	0.833333	0.416667
672	1	0.583333	0.416667	672	0.833333	0.666667	0.5	672	0.916667	0.75	0.333333	672	1	0.583333	0.416667
673	0.833333	0.5	0.666667	673	1	0.583333	0.416667	673	0.833333	0.833333	0.333333	673	0.666667	0.833333	0.5
674	1	0.5	0.5	674	0.833333	0.75	0.416667	674	0.916667	0.75	0.333333	674	0.916667	0.75	0.333333
675	0.916667	0.75	0.333333	675	0.916667	0.666667	0.416667	675	0.666667	0.666667	0.666667	675	0.75	0.833333	0.416667
676	1	0.666667	0.333333	676	1	0.583333	0.416667	676	0.75	0.416667	0.833333	676	1	0.583333	0.416667
677	1	0.416667	0.583333	677	0.666667	0.666667	0.666667	677	0.833333	0.583333	0.583333	677	0.75	0.833333	0.416667
678	0.916667	0.75	0.333333	678	0.916667	0.75	0.333333	678	0.833333	0.75	0.416667	678	0.916667	0.666667	0.416667
679	0.916667	0.75	0.333333	679	0.916667	0.666667	0.416667	679	0.75	0.75	0.5	679	0.666667	0.75	0.583333
680	0.916667	0.666667	0.416667	680	0.666667	0.75	0.583333	680	0.916667	0.75	0.333333	680	0.916667	0.75	0.333333
681	1	0.5	0.5	681	0.75	0.5	0.75	681	1	0.5	0.5	681	1	0.666667	0.333333
682	1	0.666667	0.333333	682	1	0.416667	0.583333	682	0.916667	0.75	0.333333	682	0.833333	0.5	0.666667
683	1	0.583333	0.416667	683	0.916667	0.75	0.333333	683	0.916667	0.666667	0.416667	683	0.916667	0.666667	0.416667
684	0.833333	0.583333	0.583333	684	0.916667	0.666667	0.416667	684	0.916667	0.666667	0.416667	684	0.75	0.583333	0.666667
685	0.833333	0.666667	0.5	685	0.666667	0.666667	0.666667	685	0.666667	0.583333	0.75	685	0.833333	0.833333	0.333333
686	1	0.5	0.5	686	1	0.583333	0.416667	686	0.916667	0.75	0.333333	686	1	0.666667	0.333333
687	0.833333	0.75	0.416667	687	1	0.666667	0.333333	687	0.75	0.5	0.75	687	0.916667	0.75	0.333333
688	0.916667	0.75	0.333333	688	0.916667	0.666667	0.416667	688	0.833333	0.833333	0.333333	688	0.666667	0.666667	0.666667
689	1	0.5	0.5	689	0.916667	0.666667	0.416667	689	0.916667	0.666667	0.416667	689	0.75	0.75	0.5
690	0.916667	0.666667	0.416667	690	1	0.583333	0.416667	690	0.833333	0.666667	0.5	690	0.916667	0.75	0.333333
691	0.916667	0.75	0.333333	691	0.75	0.666667	0.583333	691	0.833333	0.666667	0.5	691	0.916667	0.75	0.333333
692	0.916667	0.666667	0.416667	692	1	0.583333	0.416667	692	0.833333	0.583333	0.583333	692	0.833333	0.666667	0.5
693	0.833333	0.666667	0.5	693	0.833333	0.75	0.416667	693	0.666667	0.75	0.583333	693	0.833333	0.75	0.416667
694	0.833333	0.583333	0.583333	694	0.833333	0.5	0.666667	694	0.916667	0.75	0.333333	694	1	0.666667	0.333333
695	1	0.583333	0.416667	695	1	0.416667	0.583333	695	1	0.583333	0.416667	695	1	0.666667	0.333333
696	0.833333	0.666667	0.5	696	0.916667	0.666667	0.416667	696	0.833333	0.666667	0.5	696	0.916667	0.75	0.333333
697	1	0.583333	0.416667	697	1	0.583333	0.416667	697	0.833333	0.666667	0.5	697	0.833333	0.333333	0.833333
698	0.916667	0.75	0.333333	698	0.833333	0.833333	0.333333	698	0.75	0.833333	0.416667	698	0.75	0.833333	0.416667
699	0.833333	0.5	0.666667	699	0.916667	0.666667	0.416667	699	0.916667	0.75	0.333333	699	0.75	0.75	0.5
700	1	0.583333	0.416667	700	1	0.583333	0.416667	700	1	0.583333	0.416667	700	0.916667	0.583333	0.5
701	0.916667	0.75	0.333333	701	1	0.583333	0.416667	701	0.75	0.583333	0.666667	701	1	0.666667	0.333333
702	0.916667	0.583333	0.5	702	0.916667	0.666667	0.416667	702	0.666667	0.75	0.583333	702	0.75	0.833333	0.416667
703	1	0.666667	0.333333	703	0.916667	0.583333	0.5	703	0.75	0.666667	0.583333	703	0.666667	0.666667	0.666667
704	0.833333	0.666667	0.5	704	0.916667	0.666667	0.416667	704	0.916667	0.75	0.333333	704	0.75	0.5	0.75
705	1	0.666667	0.333333	705	1	0.5	0.5	705	1	0.583333	0.416667	705	0.916667	0.666667	0.416667
706	1	0.666667	0.333333	706	1	0.666667	0.333333	706	0.666667	0.583333	0.75	706	0.916667	0.666667	0.416667
707	0.833333	0.583333	0.583333	707	0.833333	0.333333	0.833333	707	0.666667	0.75	0.583333	707	0.916667	0.75	0.333333
708	0.833333	0.583333	0.583333	708	0.75	0.583333	0.666667	708	0.75	0.833333	0.416667	708	0.833333	0.75	0.416667
709	1	0.666667	0.333333	709	0.833333	0.583333	0.583333	709	0.833333	0.833333	0.333333	709	0.833333	0.833333	0.333333
710	1	0.5	0.5	710	1	0.583333	0.416667	710	0.916667	0.75	0.333333	710	1	0.583333	0.416667
711	0.916667	0.666667	0.416667	711	0.833333	0.583333	0.583333	711	0.916667	0.666667	0.416667	711	0.75	0.416667	0.833333
712	0.916667	0.75	0.333333	712	0.916667	0.666667	0.416667	712	0.916667	0.5	0.583333	712	0.75	0.833333	0.416667
713	0.916667	0.75	0.333333	713	0.916667	0.75	0.333333	713	0.833333	0.75	0.416667	713	0.833333	0.666667	0.5
714	1	0.5	0.5	714	0.916667	0.75	0.333333	714	0.833333	0.833333	0.333333	714	0.833333	0.833333	0.333333
715	1	0.583333	0.416667	715	1	0.583333	0.416667	715	1	0.583333	0.416667	715	0.833333	0.666667	0.5
716	1	0.666667	0.333333	716	0.916667	0.666667	0.416667	716	0.916667	0.666667	0.416667	716	0.916667	0.666667	0.416667
717	0.833333	0.833333	0.333333	717	0.833333	0.666667	0.5	717	0.916667	0.75	0.333333	717	0.75	0.75	0.5
718	0.916667	0.75	0.333333	718	0.916667	0.75	0.333333	718	0.916667	0.75	0.333333	718	0.666667	0.833333	0.5
719	1	0.583333	0.416667	719	1	0.583333	0.416667	719	0.75	0.5	0.75	719	0.833333	0.833333	0.333333
720	1	0.583333	0.416667	720	0.75	0.5	0.75	720	0.916667	0.666667	0.416667	720	0.916667	0.666667	0.416667
721	1	0.583333	0.416667	721	0.916667	0.75	0.333333	721	0.75	0.666667	0.583333	721	0.75	0.833333	0.416667
722	1	0.666667	0.333333	722	0.666667	0.75	0.583333	722	0.916667	0.666667	0.416667	722	0.75	0.75	0.5
723	1	0.666667	0.333333	723	0.833333	0.583333	0.583333	723	0.916667	0.583333	0.5	723	0.916667	0.75	0.333333
724	1	0.5	0.5	724	1	0.583333	0.416667	724	1	0.5	0.5	724	1	0.666667	0.333333
725	1	0.666667	0.333333	725	0.75	0.833333	0.416667	725	0.75	0.833333	0.416667	725	0.75	0.833333	0.416667
726	1	0.583333	0.416667	726	1	0.416667	0.583333	726	0.916667	0.75	0.333333	726	0.916667	0.75	0.333333
727	0.916667	0.75	0.333333	727	1	0.666667	0.333333	727	0.916667	0.75	0.333333	727	0.75	0.833333	0.416667
728	0.833333	0.75	0.416667	728	1	0.666667	0.333333	728	0.75	0.833333	0.416667	728	0.75	0.833333	0.416667
729	1	0.666667	0.333333	729	0.833333	0.75	0.416667	729	0.833333	0.416667	0.75	729	1	0.666667	0.333333
730	0.916667	0.666667	0.416667	730	0.666667	0.75	0.583333	730	0.916667	0.666667	0.416667	730	0.75	0.5	0.75
731	1	0.583333	0.416667	731	0.916667	0.75	0.333333	731	0.916667	0.666667	0.416667	731	1	0.583333	0.416667
732	0.833333	0.583333	0.583333	732	1	0.5	0.5	732	0.75	0.75	0.5	732	1	0.666667	0.333333
733	0.916667	0.5	0.583333	733	0.833333	0.666667	0.5	733	0.916667	0.666667	0.416667	733	0.791667	0.708333	0.5
734	0.666667	0.75	0.583333	734	0.666667	0.666667	0.666667	734	0.666667	0.833333	0.5	734	0.666667	0.583333	0.75
735	1	0.666667	0.333333	735	1	0.583333	0.416667	735	0.833333	0.75	0.416667	735	0.833333	0.833333	0.333333
736	0.833333	0.666667	0.5	736	0.916667	0.75	0.333333	736	0.916667	0.75	0.333333	736	0.916667	0.75	0.333333
737	0.916667	0.75	0.333333	737	0.916667	0.75	0.333333	737	0.916667	0.666667	0.416667	737	0.833333	0.75	0.416667
738	0.666667	0.666667	0.666667	738	0.75	0.666667	0.583333	738	0.75	0.833333	0.416667	738	0.833333	0.666667	0.5
739	0.916667	0.666667	0.416667	739	0.75	0.833333	0.416667	739	0.833333	0.666667	0.5	739	0.916667	0.75	0.333333
740	0.833333	0.666667	0.5	740	0.916667	0.666667	0.416667	740	0.833333	0.666667	0.5	740	0.666667	0.666667	0.666667
741	0.916667	0.75	0.333333	741	0.833333	0.583333	0.583333	741	0.916667	0.666667	0.416667	741	0.833333	0.666667	0.5
742	0.916667	0.75	0.333333	742	0.833333	0.833333	0.333333	742	0.833333	0.833333	0.333333	742	0.916667	0.666667	0.416667
743	1	0.583333	0.416667	743	0.916667	0.666667	0.416667	743	0.666667	0.833333	0.5	743	0.833333	0.833333	0.333333
744	1	0.5	0.5	744	1	0.583333	0.416667	744	0.666667	0.666667	0.666667	744	0.75	0.833333	0.416667
745	0.916667	0.75	0.333333	745	0.833333	0.583333	0.583333	745	0.916667	0.75	0.333333	745	0.833333	0.583333	0.583333
746	0.833333	0.583333	0.583333	746	0.75	0.75	0.5	746	0.833333	0.75	0.416667	746	0.833333	0.583333	0.583333
747	0.916667	0.75	0.333333	747	0.666667	0.75	0.583333	747	0.75	0.833333	0.416667	747	0.666667	0.833333	0.5
748	0.916667	0.75	0.333333	748	1	0.666667	0.333333	748	0.75	0.666667	0.583333	748	0.75	0.583333	0.666667
749	1	0.583333	0.416667	749	1	0.583333	0.416667	749	0.916667	0.666667	0.416667	749	0.916667	0.75	0.333333
750	0.916667	0.75	0.333333	750	0.916667	0.666667	0.416667	750	0.833333	0.75	0.416667	750	0.916667	0.75	0.333333
751	1	0.583333	0.416667	751	1	0.5	0.5	751	0.916667	0.666667	0.416667	751	1	0.583333	0.416667
752	0.916667	0.666667	0.416667	752	0.916667	0.666667	0.416667	752	0.916667	0.75	0.333333	752	0.833333	0.666667	0.5
753	0.916667	0.75	0.333333	753	0.916667	0.75	0.333333	753	1	0.666667	0.333333	753	0.916667	0.75	0.333333
754	0.916667	0.75	0.333333	754	0.833333	0.75	0.416667	754	0.666667	0.666667	0.666667	754	0.75	0.666667	0.583333
755	0.833333	0.75	0.416667	755	0.833333	0.833333	0.333333	755	0.666667	0.75	0.583333	755	1	0.666667	0.333333
756	0.916667	0.75	0.333333	756	0.916667	0.75	0.333333	756	1	0.583333	0.416667	756	1	0.583333	0.416667
757	0.916667	0.75	0.333333	757	0.916667	0.75	0.333333	757	0.916667	0.666667	0.416667	757	0.833333	0.666667	0.5
758	1	0.666667	0.333333	758	0.916667	0.75	0.333333	758	1	0.666667	0.333333	758	0.916667	0.666667	0.416667
759	0.833333	0.583333	0.583333	759	1	0.666667	0.333333	759	0.916667	0.75	0.333333	759	0.916667	0.75	0.333333
760	1	0.666667	0.333333	760	0.916667	0.75	0.333333	760	0.916667	0.666667	0.416667	760	1	0.583333	0.416667
761	1	0.583333	0.416667	761	0.916667	0.666667	0.416667	761	0.916667	0.666667	0.416667	761	0.666667	0.666667	0.666667
762	1	0.666667	0.333333	762	0.833333	0.75	0.416667	762	1	0.666667	0.333333	762	0.666667	0.583333	0.75
763	0.833333	0.666667	0.5	763	0.833333	0.75	0.416667	763	0.75	0.833333	0.416667	763	0.916667	0.666667	0.416667
764	0.916667	0.583333	0.5	764	1	0.583333	0.416667	764	0.833333	0.583333	0.583333	764	0.833333	0.833333	0.333333
765	0.666667	0.666667	0.666667	765	0.75	0.75	0.5	765	0.75	0.75	0.5	765	0.75	0.75	0.5
766	0.833333	0.416667	0.75	766	0.833333	0.75	0.416667	766	0.916667	0.75	0.333333	766	0.666667	0.833333	0.5
767	0.916667	0.666667	0.416667	767	0.916667	0.666667	0.416667	767	0.916667	0.75	0.333333	767	0.916667	0.75	0.333333
768	0.916667	0.75	0.333333	768	0.916667	0.666667	0.416667	768	0.666667	0.583333	0.75	768	1	0.583333	0.416667
769	1	0.666667	0.333333	769	0.916667	0.75	0.333333	769	0.75	0.833333	0.416667	769	0.916667	0.75	0.333333
770	1	0.666667	0.333333	770	0.666667	0.75	0.583333	770	0.75	0.75	0.5	770	0.916667	0.666667	0.416667
771	0.833333	0.583333	0.583333	771	1	0.666667	0.333333	771	0.916667	0.666667	0.416667	771	0.75	0.833333	0.416667
772	0.75	0.833333	0.416667	772	0.833333	0.666667	0.5	772	1	0.5	0.5	772	1	0.666667	0.333333
773	1	0.666667	0.333333	773	0.833333	0.583333	0.583333	773	0.916667	0.666667	0.416667	773	0.75	0.5	0.75
774	1	0.666667	0.333333	774	1	0.583333	0.416667	774	0.916667	0.75	0.333333	774	1	0.666667	0.333333
775	1	0.666667	0.333333	775	0.916667	0.666667	0.416667	775	0.916667	0.75	0.333333	775	0.916667	0.75	0.333333
776	1	0.583333	0.416667	776	0.916667	0.666667	0.416667	776	0.916667	0.666667	0.416667	776	1	0.666667	0.333333
777	0.833333	0.583333	0.583333	777	0.833333	0.75	0.416667	777	0.833333	0.75	0.416667	777	0.833333	0.833333	0.333333
778	0.75	0.666667	0.583333	778	0.666667	0.666667	0.666667	778	1	0.5	0.5	778	0.833333	0.583333	0.583333
779	1	0.583333	0.416667	779	0.75	0.833333	0.416667	779	0.75	0.833333	0.416667	779	0.833333	0.416667	0.75
780	0.666667	0.833333	0.5	780	0.916667	0.666667	0.416667	780	0.916667	0.75	0.333333	780	0.916667	0.666667	0.416667
781	1	0.666667	0.333333	781	0.916667	0.666667	0.416667	781	0.916667	0.666667	0.416667	781	1	0.583333	0.416667
782	0.916667	0.666667	0.416667	782	0.916667	0.75	0.333333	782	0.75	0.833333	0.416667	782	0.75	0.833333	0.416667
783	0.916667	0.666667	0.416667	783	1	0.583333	0.416667	783	1	0.5	0.5	783	1	0.666667	0.333333
784	0.833333	0.666667	0.5	784	0.666667	0.666667	0.666667	784	0.666667	0.75	0.583333	784	0.666667	0.833333	0.5
785	1	0.5	0.5	785	1	0.666667	0.333333	785	0.916667	0.75	0.333333	785	0.75	0.833333	0.416667
786	0.833333	0.833333	0.333333	786	0.916667	0.666667	0.416667	786	0.666667	0.666667	0.666667	786	0.75	0.75	0.5
787	0.916667	0.666667	0.416667	787	0.916667	0.75	0.333333	787	0.916667	0.666667	0.416667	787	0.916667	0.75	0.333333
788	1	0.5	0.5	788	1	0.666667	0.333333	788	1	0.583333	0.416667	788	1	0.583333	0.416667
789	0.666667	0.75	0.583333	789	0.833333	0.75	0.416667	789	0.666667	0.666667	0.666667	789	0.75	0.833333	0.416667
790	1	0.666667	0.333333	790	1	0.583333	0.416667	790	1	0.666667	0.333333	790	0.916667	0.75	0.333333
791	0.833333	0.666667	0.5	791	0.75	0.75	0.5	791	0.666667	0.583333	0.75	791	0.75	0.75	0.5
792	1	0.583333	0.416667	792	0.833333	0.5	0.666667	792	0.75	0.666667	0.583333	792	0.916667	0.75	0.333333
793	1	0.666667	0.333333	793	0.833333	0.75	0.416667	793	0.916667	0.75	0.333333	793	0.666667	0.666667	0.666667
794	0.75	0.75	0.5	794	0.916667	0.75	0.333333	794	1	0.583333	0.416667	794	1	0.583333	0.416667
795	0.916667	0.75	0.333333	795	0.75	0.583333	0.666667	795	0.75	0.666667	0.583333	795	0.916667	0.75	0.333333
796	1	0.666667	0.333333	796	0.833333	0.833333	0.333333	796	0.916667	0.75	0.333333	796	0.833333	0.5	0.666667
797	0.75	0.583333	0.666667	797	0.75	0.5	0.75	797	0.833333	0.833333	0.333333	797	0.916667	0.75	0.333333
798	0.75	0.666667	0.583333	798	0.916667	0.5	0.583333	798	1	0.583333	0.416667	798	1	0.583333	0.416667
799	0.75	0.75	0.5	799	0.916667	0.5	0.583333	799	0.666667	0.833333	0.5	799	0.833333	0.833333	0.333333
800	0.916667	0.5	0.583333	800	1	0.666667	0.333333	800	0.666667	0.833333	0.5	800	0.666667	0.75	0.583333
801	1	0.583333	0.416667	801	0.75	0.75	0.5	801	1	0.583333	0.416667	801	0.916667	0.75	0.333333
802	0.833333	0.583333	0.583333	802	0.916667	0.583333	0.5	802	1	0.583333	0.416667	802	0.916667	0.75	0.333333
803	0.833333	0.666667	0.5	803	0.833333	0.75	0.416667	803	0.666667	0.833333	0.5	803	0.833333	0.666667	0.5
804	1	0.583333	0.416667	804	0.916667	0.75	0.333333	804	1	0.666667	0.333333	804	1	0.583333	0.416667
805	0.916667	0.666667	0.416667	805	0.833333	0.583333	0.583333	805	1	0.583333	0.416667	805	1	0.583333	0.416667
806	0.916667	0.75	0.333333	806	0.666667	0.666667	0.666667	806	0.75	0.75	0.5	806	0.916667	0.666667	0.416667
807	0.833333	0.666667	0.5	807	0.75	0.5	0.75	807	0.666667	0.75	0.583333	807	0.583333	0.583333	0.833333
808	1	0.666667	0.333333	808	0.916667	0.666667	0.416667	808	0.916667	0.666667	0.416667	808	1	0.583333	0.416667
809	1	0.5	0.5	809	0.916667	0.416667	0.666667	809	0.916667	0.75	0.333333	809	0.833333	0.583333	0.583333
810	1	0.583333	0.416667	810	0.916667	0.666667	0.416667	810	0.916667	0.75	0.333333	810	0.833333	0.833333	0.333333
811	0.916667	0.75	0.333333	811	0.916667	0.666667	0.416667	811	0.916667	0.75	0.333333	811	0.916667	0.75	0.333333
812	1	0.5	0.5	812	0.833333	0.583333	0.583333	812	1	0.583333	0.416667	812	0.833333	0.75	0.416667
813	0.916667	0.666667	0.416667	813	0.75	0.833333	0.416667	813	0.75	0.583333	0.666667	813	0.916667	0.75	0.333333
814	1	0.583333	0.416667	814	0.833333	0.75	0.416667	814	0.916667	0.666667	0.416667	814	0.75	0.833333	0.416667
815	0.833333	0.583333	0.583333	815	0.833333	0.666667	0.5	815	0.75	0.666667	0.583333	815	0.666667	0.5	0.833333
816	0.833333	0.75	0.416667	816	0.916667	0.75	0.333333	816	0.833333	0.75	0.416667	816	0.833333	0.833333	0.333333
817	1	0.583333	0.416667	817	0.916667	0.666667	0.416667	817	1	0.583333	0.416667	817	0.916667	0.666667	0.416667
818	1	0.583333	0.416667	818	1	0.583333	0.416667	818	1	0.583333	0.416667	818	1	0.583333	0.416667
819	1	0.583333	0.416667	819	0.916667	0.666667	0.416667	819	0.833333	0.75	0.416667	819	0.916667	0.666667	0.416667
820	1	0.583333	0.416667	820	1	0.583333	0.416667	820	1	0.583333	0.416667	820	1	0.583333	0.416667
821	0.916667	0.5	0.583333	821	0.75	0.666667	0.583333	821	0.833333	0.666667	0.5	821	0.75	0.75	0.5
822	0.916667	0.75	0.333333	822	1	0.583333	0.416667	822	1	0.583333	0.416667	822	0.916667	0.666667	0.416667
823	1	0.666667	0.333333	823	0.833333	0.583333	0.583333	823	0.75	0.5	0.75	823	0.833333	0.833333	0.333333
824	0.75	0.833333	0.416667	824	0.833333	0.75	0.416667	824	0.916667	0.75	0.333333	824	0.833333	0.833333	0.333333
825	0.916667	0.75	0.333333	825	0.75	0.583333	0.666667	825	0.75	0.583333	0.666667	825	0.666667	0.75	0.583333
826	0.916667	0.75	0.333333	826	0.75	0.666667	0.583333	826	0.75	0.75	0.5	826	0.666667	0.75	0.583333
827	0.916667	0.75	0.333333	827	0.916667	0.75	0.333333	827	0.916667	0.75	0.333333	827	0.916667	0.75	0.333333
828	0.75	0.666667	0.583333	828	0.833333	0.416667	0.75	828	0.666667	0.666667	0.666667	828	0.75	0.833333	0.416667
829	1	0.583333	0.416667	829	1	0.666667	0.333333	829	0.833333	0.75	0.416667	829	0.916667	0.5	0.583333
830	1	0.583333	0.416667	830	1	0.583333	0.416667	830	0.666667	0.75	0.583333	830	0.75	0.75	0.5
831	1	0.5	0.5	831	1	0.5	0.5	831	0.833333	0.833333	0.333333	831	0.75	0.75	0.5
832	1	0.5	0.5	832	1	0.583333	0.416667	832	0.916667	0.666667	0.416667	832	0.916667	0.75	0.333333
833	1	0.666667	0.333333	833	0.916667	0.666667	0.416667	833	1	0.666667	0.333333	833	0.833333	0.5	0.666667
834	0.75	0.666667	0.583333	834	0.833333	0.75	0.416667	834	0.916667	0.75	0.333333	834	0.833333	0.75	0.416667
835	1	0.666667	0.333333	835	0.916667	0.75	0.333333	835	0.916667	0.75	0.333333	835	1	0.583333	0.416667
836	1	0.583333	0.416667	836	0.833333	0.583333	0.583333	836	0.833333	0.833333	0.333333	836	0.916667	0.666667	0.416667
837	0.833333	0.583333	0.583333	837	1	0.583333	0.416667	837	0.666667	0.666667	0.666667	837	0.833333	0.583333	0.583333
838	1	0.666667	0.333333	838	0.833333	0.666667	0.5	838	0.75	0.5	0.75	838	0.75	0.75	0.5
839	0.75	0.833333	0.416667	839	0.666667	0.75	0.583333	839	0.666667	0.666667	0.666667	839	0.833333	0.833333	0.333333
840	1	0.666667	0.333333	840	0.916667	0.416667	0.666667	840	0.916667	0.583333	0.5	840	1	0.666667	0.333333
841	0.916667	0.666667	0.416667	841	1	0.583333	0.416667	841	1	0.583333	0.416667	841	1	0.583333	0.416667
842	1	0.666667	0.333333	842	1	0.583333	0.416667	842	0.75	0.666667	0.583333	842	0.833333	0.833333	0.333333
843	1	0.666667	0.333333	843	1	0.583333	0.416667	843	0.75	0.75	0.5	843	0.916667	0.583333	0.5
844	1	0.583333	0.416667	844	0.916667	0.583333	0.5	844	0.916667	0.666667	0.416667	844	1	0.583333	0.416667
845	0.916667	0.666667	0.416667	845	0.833333	0.75	0.416667	845	0.916667	0.75	0.333333	845	0.833333	0.583333	0.583333
846	0.833333	0.583333	0.583333	846	0.833333	0.833333	0.333333	846	0.75	0.75	0.5	846	0.666667	0.833333	0.5
847	1	0.666667	0.333333	847	0.916667	0.75	0.333333	847	0.916667	0.75	0.333333	847	0.75	0.833333	0.416667
848	1	0.5	0.5	848	0.75	0.583333	0.666667	848	0.75	0.75	0.5	848	0.75	0.833333	0.416667
849	0.916667	0.666667	0.416667	849	0.916667	0.75	0.333333	849	0.833333	0.5	0.666667	849	0.833333	0.75	0.416667
850	1	0.583333	0.416667	850	0.666667	0.583333	0.75	850	0.75	0.666667	0.583333	850	0.833333	0.833333	0.333333
851	1	0.583333	0.416667	851	0.916667	0.75	0.333333	851	0.75	0.583333	0.666667	851	0.916667	0.75	0.333333
852	1	0.5	0.5	852	1	0.583333	0.416667	852	1	0.583333	0.416667	852	1	0.583333	0.416667
853	0.916667	0.5	0.583333	853	0.666667	0.666667	0.666667	853	0.666667	0.583333	0.75	853	0.916667	0.75	0.333333
854	0.916667	0.75	0.333333	854	0.916667	0.75	0.333333	854	0.833333	0.833333	0.333333	854	0.75	0.666667	0.583333
855	1	0.666667	0.333333	855	1	0.583333	0.416667	855	0.666667	0.75	0.583333	855	0.916667	0.75	0.333333
856	1	0.5	0.5	856	0.833333	0.666667	0.5	856	0.75	0.666667	0.583333	856	1	0.666667	0.333333
857	0.916667	0.75	0.333333	857	0.916667	0.583333	0.5	857	0.916667	0.75	0.333333	857	0.75	0.583333	0.666667
858	0.916667	0.5	0.583333	858	1	0.583333	0.416667	858	1	0.583333	0.416667	858	1	0.583333	0.416667
859	0.916667	0.5	0.583333	859	0.833333	0.75	0.416667	859	0.75	0.583333	0.666667	859	0.666667	0.833333	0.5
860	1	0.5	0.5	860	0.833333	0.583333	0.583333	860	0.75	0.583333	0.666667	860	1	0.583333	0.416667
861	1	0.5	0.5	861	0.916667	0.583333	0.5	861	0.916667	0.75	0.333333	861	0.75	0.583333	0.666667
862	0.916667	0.666667	0.416667	862	0.75	0.666667	0.583333	862	0.666667	0.666667	0.666667	862	0.833333	0.666667	0.5
863	0.833333	0.833333	0.333333	863	0.75	0.833333	0.416667	863	0.75	0.833333	0.416667	863	0.833333	0.833333	0.333333
864	0.75	0.666667	0.583333	864	0.75	0.833333	0.416667	864	0.833333	0.666667	0.5	864	0.75	0.75	0.5
865	0.916667	0.583333	0.5	865	0.75	0.5	0.75	865	0.833333	0.833333	0.333333	865	0.666667	0.833333	0.5
866	0.833333	0.666667	0.5	866	0.833333	0.5	0.666667	866	0.833333	0.75	0.416667	866	0.916667	0.75	0.333333
867	0.833333	0.666667	0.5	867	0.916667	0.583333	0.5	867	1	0.583333	0.416667	867	1	0.666667	0.333333
868	1	0.583333	0.416667	868	1	0.583333	0.416667	868	1	0.666667	0.333333	868	1	0.583333	0.416667
869	0.833333	0.583333	0.583333	869	0.916667	0.666667	0.416667	869	0.75	0.5	0.75	869	0.666667	0.583333	0.75
870	0.916667	0.666667	0.416667	870	0.916667	0.666667	0.416667	870	0.833333	0.583333	0.583333	870	0.833333	0.833333	0.333333
871	0.916667	0.75	0.333333	871	1	0.583333	0.416667	871	1	0.583333	0.416667	871	1	0.583333	0.416667
872	1	0.666667	0.333333	872	0.833333	0.5	0.666667	872	0.833333	0.833333	0.333333	872	0.833333	0.666667	0.5
873	1	0.666667	0.333333	873	1	0.583333	0.416667	873	1	0.5	0.5	873	1	0.5	0.5
874	1	0.5	0.5	874	0.833333	0.75	0.416667	874	0.916667	0.666667	0.416667	874	1	0.666667	0.333333
875	1	0.5	0.5	875	1	0.583333	0.416667	875	0.666667	0.75	0.583333	875	1	0.666667	0.333333
876	0.833333	0.583333	0.583333	876	0.916667	0.666667	0.416667	876	0.666667	0.75	0.583333	876	0.75	0.416667	0.833333
877	0.75	0.583333	0.666667	877	0.75	0.833333	0.416667	877	0.75	0.833333	0.416667	877	0.75	0.75	0.5
878	0.916667	0.5	0.583333	878	1	0.583333	0.416667	878	1	0.666667	0.333333	878	1	0.666667	0.333333
879	1	0.666667	0.333333	879	0.666667	0.666667	0.666667	879	0.666667	0.583333	0.75	879	0.75	0.75	0.5
880	1	0.583333	0.416667	880	1	0.583333	0.416667	880	0.916667	0.666667	0.416667	880	0.833333	0.666667	0.5
881	0.833333	0.583333	0.583333	881	0.916667	0.666667	0.416667	881	1	0.583333	0.416667	881	0.833333	0.5	0.666667
882	1	0.583333	0.416667	882	1	0.5	0.5	882	0.833333	0.75	0.416667	882	1	0.583333	0.416667
883	1	0.583333	0.416667	883	0.916667	0.5	0.583333	883	0.916667	0.666667	0.416667	883	0.916667	0.666667	0.416667
884	1	0.666667	0.333333	884	1	0.583333	0.416667	884	1	0.583333	0.416667	884	0.75	0.75	0.5
885	1	0.666667	0.333333	885	0.833333	0.666667	0.5	885	0.666667	0.666667	0.666667	885	0.75	0.833333	0.416667
886	1	0.666667	0.333333	886	1	0.583333	0.416667	886	0.75	0.5	0.75	886	1	0.583333	0.416667
887	0.916667	0.666667	0.416667	887	0.916667	0.75	0.333333	887	0.916667	0.75	0.333333	887	0.916667	0.75	0.333333
888	1	0.666667	0.333333	888	0.916667	0.75	0.333333	888	1	0.666667	0.333333	888	0.916667	0.75	0.333333
889	1	0.583333	0.416667	889	1	0.5	0.5	889	0.916667	0.75	0.333333	889	0.833333	0.583333	0.583333
890	0.833333	0.666667	0.5	890	0.833333	0.666667	0.5	890	0.833333	0.666667	0.5	890	0.75	0.75	0.5
891	1	0.666667	0.333333	891	1	0.5	0.5	891	0.916667	0.666667	0.416667	891	1	0.583333	0.416667
892	1	0.666667	0.333333	892	1	0.583333	0.416667	892	0.916667	0.666667	0.416667	892	0.666667	0.833333	0.5
893	1	0.666667	0.333333	893	0.75	0.833333	0.416667	893	0.916667	0.75	0.333333	893	1	0.666667	0.333333
894	1	0.583333	0.416667	894	0.833333	0.75	0.416667	894	0.916667	0.5	0.583333	894	1	0.666667	0.333333
895	1	0.583333	0.416667	895	1	0.666667	0.333333	895	0.916667	0.75	0.333333	895	0.916667	0.416667	0.666667
896	0.833333	0.583333	0.583333	896	1	0.5	0.5	896	0.666667	0.5	0.833333	896	0.75	0.833333	0.416667
897	1	0.583333	0.416667	897	0.666667	0.833333	0.5	897	0.75	0.666667	0.583333	897	0.916667	0.583333	0.5
898	0.916667	0.75	0.333333	898	0.666667	0.666667	0.666667	898	0.75	0.833333	0.416667	898	0.916667	0.75	0.333333
899	1	0.666667	0.333333	899	0.833333	0.833333	0.333333	899	0.833333	0.833333	0.333333	899	0.833333	0.75	0.416667
900	1	0.666667	0.333333	900	1	0.583333	0.416667	900	1	0.583333	0.416667	900	0.75	0.75	0.5
901	0.833333	0.666667	0.5	901	0.916667	0.75	0.333333	901	0.833333	0.833333	0.333333	901	0.833333	0.833333	0.333333
902	0.833333	0.666667	0.5	902	0.916667	0.75	0.333333	902	1	0.666667	0.333333	902	0.833333	0.833333	0.333333
903	0.916667	0.75	0.333333	903	0.916667	0.75	0.333333	903	0.75	0.75	0.5	903	0.916667	0.666667	0.416667
904	0.916667	0.666667	0.416667	904	1	0.583333	0.416667	904	0.75	0.833333	0.416667	904	0.833333	0.666667	0.5
905	0.916667	0.666667	0.416667	905	0.666667	0.583333	0.75	905	0.916667	0.75	0.333333	905	0.666667	0.75	0.583333
906	1	0.583333	0.416667	906	0.666667	0.666667	0.666667	906	0.833333	0.833333	0.333333	906	0.75	0.833333	0.416667
907	1	0.666667	0.333333	907	0.916667	0.666667	0.416667	907	1	0.583333	0.416667	907	0.916667	0.666667	0.416667
908	0.916667	0.416667	0.666667	908	0.916667	0.75	0.333333	908	0.833333	0.666667	0.5	908	1	0.666667	0.333333
909	0.916667	0.583333	0.5	909	0.916667	0.666667	0.416667	909	0.666667	0.75	0.583333	909	0.833333	0.833333	0.333333
910	1	0.5	0.5	910	0.916667	0.666667	0.416667	910	0.916667	0.75	0.333333	910	0.833333	0.583333	0.583333
911	0.916667	0.666667	0.416667	911	0.75	0.833333	0.416667	911	0.916667	0.666667	0.416667	911	0.833333	0.833333	0.333333
912	0.833333	0.666667	0.5	912	0.75	0.833333	0.416667	912	0.916667	0.75	0.333333	912	0.833333	0.833333	0.333333
913	0.75	0.833333	0.416667	913	0.916667	0.666667	0.416667	913	0.916667	0.666667	0.416667	913	0.833333	0.666667	0.5
914	0.75	0.833333	0.416667	914	0.666667	0.833333	0.5	914	0.833333	0.833333	0.333333	914	0.833333	0.666667	0.5
915	0.833333	0.833333	0.333333	915	0.916667	0.666667	0.416667	915	0.666667	0.583333	0.75	915	0.833333	0.666667	0.5
916	0.833333	0.75	0.416667	916	0.916667	0.666667	0.416667	916	0.916667	0.666667	0.416667	916	0.916667	0.75	0.333333
917	0.75	0.583333	0.666667	917	0.833333	0.833333	0.333333	917	0.916667	0.75	0.333333	917	0.833333	0.833333	0.333333
918	1	0.666667	0.333333	918	0.916667	0.75	0.333333	918	1	0.583333	0.416667	918	0.916667	0.333333	0.75
919	0.833333	0.583333	0.583333	919	0.916667	0.666667	0.416667	919	0.75	0.833333	0.416667	919	0.666667	0.5	0.833333
920	1	0.583333	0.416667	920	0.916667	0.75	0.333333	920	0.916667	0.666667	0.416667	920	0.75	0.583333	0.666667
921	0.75	0.833333	0.416667	921	0.916667	0.666667	0.416667	921	0.833333	0.75	0.416667	921	0.666667	0.833333	0.5
922	0.666667	0.75	0.583333	922	1	0.666667	0.333333	922	0.833333	0.833333	0.333333	922	1	0.583333	0.416667
923	0.75	0.833333	0.416667	923	0.666667	0.583333	0.75	923	0.916667	0.75	0.333333	923	0.666667	0.75	0.583333
924	1	0.583333	0.416667	924	0.916667	0.583333	0.5	924	0.916667	0.583333	0.5	924	0.75	0.833333	0.416667
925	1	0.583333	0.416667	925	1	0.583333	0.416667	925	0.75	0.833333	0.416667	925	0.75	0.833333	0.416667
926	1	0.666667	0.333333	926	0.833333	0.416667	0.75	926	0.833333	0.666667	0.5	926	1	0.583333	0.416667
927	1	0.5	0.5	927	0.916667	0.75	0.333333	927	0.916667	0.666667	0.416667	927	1	0.583333	0.416667
928	0.916667	0.666667	0.416667	928	1	0.583333	0.416667	928	1	0.583333	0.416667	928	1	0.666667	0.333333
929	0.916667	0.75	0.333333	929	0.916667	0.75	0.333333	929	0.833333	0.75	0.416667	929	0.916667	0.75	0.333333
930	0.833333	0.75	0.416667	930	0.916667	0.666667	0.416667	930	0.916667	0.666667	0.416667	930	0.916667	0.666667	0.416667
931	0.833333	0.666667	0.5	931	0.916667	0.666667	0.416667	931	0.916667	0.666667	0.416667	931	1	0.583333	0.416667
932	1	0.583333	0.416667	932	0.666667	0.75	0.583333	932	0.75	0.75	0.5	932	0.75	0.833333	0.416667
933	0.916667	0.75	0.333333	933	0.666667	0.666667	0.666667	933	0.75	0.833333	0.416667	933	0.75	0.833333	0.416667
934	0.916667	0.75	0.333333	934	0.916667	0.75	0.333333	934	0.916667	0.666667	0.416667	934	0.75	0.833333	0.416667
935	1	0.666667	0.333333	935	0.75	0.833333	0.416667	935	1	0.583333	0.416667	935	1	0.583333	0.416667
936	1	0.666667	0.333333	936	0.75	0.583333	0.666667	936	0.916667	0.75	0.333333	936	0.916667	0.583333	0.5
937	0.916667	0.583333	0.5	937	0.75	0.5	0.75	937	0.833333	0.833333	0.333333	937	0.916667	0.75	0.333333
938	0.833333	0.75	0.416667	938	0.916667	0.666667	0.416667	938	0.833333	0.833333	0.333333	938	0.75	0.75	0.5
939	0.75	0.583333	0.666667	939	1	0.583333	0.416667	939	0.75	0.416667	0.833333	939	0.75	0.833333	0.416667
940	1	0.583333	0.416667	940	1	0.5	0.5	940	1	0.583333	0.416667	940	1	0.416667	0.583333
941	1	0.583333	0.416667	941	0.916667	0.75	0.333333	941	0.916667	0.666667	0.416667	941	0.75	0.833333	0.416667
942	0.833333	0.583333	0.583333	942	0.916667	0.666667	0.416667	942	0.916667	0.583333	0.5	942	0.666667	0.666667	0.666667
943	0.833333	0.833333	0.333333	943	0.916667	0.583333	0.5	943	0.75	0.75	0.5	943	0.75	0.833333	0.416667
944	0.916667	0.666667	0.416667	944	0.833333	0.666667	0.5	944	0.916667	0.75	0.333333	944	0.75	0.833333	0.416667
945	1	0.666667	0.333333	945	0.916667	0.666667	0.416667	945	0.916667	0.75	0.333333	945	0.75	0.583333	0.666667
946	1	0.583333	0.416667	946	0.833333	0.833333	0.333333	946	0.916667	0.666667	0.416667	946	1	0.583333	0.416667
947	0.916667	0.75	0.333333	947	0.916667	0.75	0.333333	947	0.916667	0.666667	0.416667	947	0.916667	0.75	0.333333
948	0.916667	0.75	0.333333	948	0.833333	0.75	0.416667	948	0.833333	0.833333	0.333333	948	0.916667	0.666667	0.416667
949	0.833333	0.75	0.416667	949	0.916667	0.75	0.333333	949	0.75	0.833333	0.416667	949	0.833333	0.833333	0.333333
950	1	0.583333	0.416667	950	1	0.5	0.5	950	0.916667	0.75	0.333333	950	1	0.666667	0.333333
951	0.916667	0.75	0.333333	951	0.833333	0.666667	0.5	951	0.916667	0.75	0.333333	951	0.916667	0.75	0.333333
952	0.666667	0.75	0.583333	952	0.833333	0.416667	0.75	952	1	0.666667	0.333333	952	0.833333	0.833333	0.333333
953	0.916667	0.666667	0.416667	953	1	0.583333	0.416667	953	0.916667	0.666667	0.416667	953	1	0.583333	0.416667
954	1	0.666667	0.333333	954	1	0.583333	0.416667	954	0.833333	0.833333	0.333333	954	0.833333	0.75	0.416667
955	1	0.666667	0.333333	955	0.75	0.5	0.75	955	0.833333	0.666667	0.5	955	1	0.666667	0.333333
956	0.916667	0.75	0.333333	956	0.833333	0.75	0.416667	956	0.666667	0.833333	0.5	956	0.833333	0.833333	0.333333
957	0.916667	0.666667	0.416667	957	0.916667	0.75	0.333333	957	0.833333	0.75	0.416667	957	0.916667	0.666667	0.416667
958	0.916667	0.75	0.333333	958	0.916667	0.75	0.333333	958	0.916667	0.75	0.333333	958	0.916667	0.5	0.583333
959	1	0.583333	0.416667	959	0.916667	0.666667	0.416667	959	0.75	0.583333	0.666667	959	0.916667	0.5	0.583333
960	0.916667	0.75	0.333333	960	0.833333	0.833333	0.333333	960	1	0.583333	0.416667	960	0.666667	0.75	0.583333
961	0.916667	0.5	0.583333	961	0.833333	0.75	0.416667	961	0.916667	0.666667	0.416667	961	0.75	0.416667	0.833333
962	1	0.583333	0.416667	962	0.916667	0.75	0.333333	962	0.916667	0.75	0.333333	962	0.916667	0.75	0.333333
963	0.75	0.75	0.5	963	0.75	0.666667	0.583333	963	0.75	0.833333	0.416667	963	0.666667	0.666667	0.666667
964	0.916667	0.666667	0.416667	964	0.666667	0.75	0.583333	964	0.666667	0.75	0.583333	964	0.75	0.75	0.5
965	0.833333	0.75	0.416667	965	0.916667	0.75	0.333333	965	0.75	0.833333	0.416667	965	0.916667	0.75	0.333333
966	1	0.666667	0.333333	966	1	0.666667	0.333333	966	0.666667	0.666667	0.666667	966	1	0.666667	0.333333
967	0.833333	0.666667	0.5	967	1	0.583333	0.416667	967	0.916667	0.75	0.333333	967	0.833333	0.75	0.416667
968	1	0.583333	0.416667	968	1	0.583333	0.416667	968	1	0.583333	0.416667	968	1	0.666667	0.333333
969	0.916667	0.666667	0.416667	969	0.833333	0.666667	0.5	969	0.75	0.75	0.5	969	1	0.583333	0.416667
970	0.916667	0.75	0.333333	970	0.75	0.583333	0.666667	970	0.916667	0.75	0.333333	970	0.916667	0.666667	0.416667
971	0.833333	0.5	0.666667	971	0.75	0.583333	0.666667	971	0.833333	0.666667	0.5	971	0.75	0.833333	0.416667
972	0.916667	0.5	0.583333	972	0.833333	0.5	0.666667	972	0.916667	0.666667	0.416667	972	0.833333	0.75	0.416667
973	0.75	0.583333	0.666667	973	0.75	0.833333	0.416667	973	0.75	0.75	0.5	973	0.75	0.833333	0.416667
974	0.833333	0.583333	0.583333	974	0.833333	0.666667	0.5	974	1	0.666667	0.333333	974	0.916667	0.5	0.583333
975	0.916667	0.75	0.333333	975	1	0.583333	0.416667	975	0.916667	0.666667	0.416667	975	1	0.666667	0.333333
976	0.833333	0.666667	0.5	976	0.833333	0.833333	0.333333	976	0.916667	0.666667	0.416667	976	0.833333	0.666667	0.5
977	0.916667	0.75	0.333333	977	0.666667	0.75	0.583333	977	0.833333	0.833333	0.333333	977	0.75	0.75	0.5
978	0.833333	0.666667	0.5	978	0.916667	0.583333	0.5	978	0.916667	0.75	0.333333	978	0.916667	0.75	0.333333
979	1	0.5	0.5	979	0.666667	0.75	0.583333	979	1	0.583333	0.416667	979	0.916667	0.666667	0.416667
980	0.916667	0.5	0.583333	980	0.916667	0.666667	0.416667	980	0.75	0.833333	0.416667	980	0.666667	0.666667	0.666667
981	1	0.5	0.5	981	1	0.583333	0.416667	981	0.666667	0.583333	0.75	981	1	0.583333	0.416667
982	0.916667	0.75	0.333333	982	0.666667	0.583333	0.75	982	0.916667	0.75	0.333333	982	0.666667	0.5	0.833333
983	1	0.583333	0.416667	983	0.833333	0.416667	0.75	983	0.75	0.583333	0.666667	983	0.75	0.75	0.5
984	0.916667	0.666667	0.416667	984	1	0.5	0.5	984	0.833333	0.666667	0.5	984	0.916667	0.666667	0.416667
985	0.833333	0.666667	0.5	985	0.833333	0.75	0.416667	985	0.833333	0.416667	0.75	985	0.666667	0.75	0.583333
986	1	0.416667	0.583333	986	0.833333	0.666667	0.5	986	1	0.5	0.5	986	0.833333	0.75	0.416667
987	1	0.5	0.5	987	0.75	0.583333	0.666667	987	0.75	0.75	0.5	987	0.666667	0.666667	0.666667
988	0.833333	0.75	0.416667	988	1	0.583333	0.416667	988	0.75	0.75	0.5	988	0.833333	0.833333	0.333333
989	0.833333	0.75	0.416667	989	0.916667	0.666667	0.416667	989	0.833333	0.666667	0.5	989	0.916667	0.666667	0.416667
990	1	0.583333	0.416667	990	0.916667	0.666667	0.416667	990	0.916667	0.666667	0.416667	990	0.833333	0.583333	0.583333
991	1	0.583333	0.416667	991	0.75	0.5	0.75	991	0.916667	0.75	0.333333	991	0.916667	0.666667	0.416667
992	1	0.5	0.5	992	0.75	0.5	0.75	992	0.666667	0.583333	0.75	992	0.916667	0.666667	0.416667
993	1	0.666667	0.333333	993	0.916667	0.75	0.333333	993	0.916667	0.75	0.333333	993	0.833333	0.666667	0.5
994	0.833333	0.583333	0.583333	994	0.833333	0.583333	0.583333	994	0.666667	0.75	0.583333	994	0.833333	0.666667	0.5
995	0.833333	0.583333	0.583333	995	0.666667	0.583333	0.75	995	0.75	0.75	0.5	995	0.833333	0.666667	0.5
996	0.75	0.583333	0.666667	996	0.916667	0.75	0.333333	996	0.833333	0.75	0.416667	996	0.75	0.833333	0.416667
997	0.666667	0.666667	0.666667	997	0.75	0.75	0.5	997	0.833333	0.666667	0.5	997	0.75	0.833333	0.416667
998	0.833333	0.666667	0.5	998	0.666667	0.75	0.583333	998	0.916667	0.75	0.333333	998	0.916667	0.75	0.333333
999	0.916667	0.75	0.333333	999	0.833333	0.666667	0.5	999	0.75	0.5	0.75	999	0.666667	0.583333	0.75
1000	1	0.583333	0.416667	1000	0.833333	0.833333	0.333333	1000	0.666667	0.666667	0.666667	1000	0.916667	0.75	0.333333
1001	0.916667	0.75	0.333333	1001	0.916667	0.75	0.333333	1001	0.916667	0.75	0.333333	1001	0.833333	0.666667	0.5
1002	0.916667	0.5	0.583333	1002	0.75	0.75	0.5	1002	0.666667	0.583333	0.75	1002	0.666667	0.583333	0.75
1003	1	0.583333	0.416667	1003	0.833333	0.666667	0.5	1003	0.75	0.833333	0.416667	1003	0.75	0.833333	0.416667
1004	1	0.666667	0.333333	1004	0.666667	0.833333	0.5	1004	0.916667	0.666667	0.416667	1004	0.916667	0.666667	0.416667
1005	1	0.583333	0.416667	1005	1	0.583333	0.416667	1005	1	0.583333	0.416667	1005	1	0.583333	0.416667
1006	1	0.583333	0.416667	1006	0.916667	0.583333	0.5	1006	1	0.5	0.5	1006	0.916667	0.5	0.583333
1007	0.75	0.583333	0.666667	1007	0.833333	0.666667	0.5	1007	0.75	0.75	0.5	1007	1	0.583333	0.416667
1008	1	0.583333	0.416667	1008	0.75	0.75	0.5	1008	0.833333	0.833333	0.333333	1008	0.833333	0.583333	0.583333
1009	0.916667	0.5	0.583333	1009	0.916667	0.666667	0.416667	1009	0.75	0.75	0.5	1009	1	0.666667	0.333333
1010	1	0.666667	0.333333	1010	0.833333	0.75	0.416667	1010	0.666667	0.833333	0.5	1010	0.583333	0.666667	0.75
1011	0.916667	0.5	0.583333	1011	0.916667	0.583333	0.5	1011	0.666667	0.75	0.583333	1011	0.666667	0.666667	0.666667
1012	1	0.583333	0.416667	1012	0.75	0.5	0.75	1012	0.666667	0.75	0.583333	1012	0.833333	0.666667	0.5
1013	0.916667	0.75	0.333333	1013	1	0.666667	0.333333	1013	0.916667	0.75	0.333333	1013	0.916667	0.666667	0.416667
1014	1	0.666667	0.333333	1014	0.666667	0.75	0.583333	1014	0.916667	0.666667	0.416667	1014	0.75	0.833333	0.416667
1015	1	0.666667	0.333333	1015	1	0.583333	0.416667	1015	0.833333	0.833333	0.333333	1015	1	0.666667	0.333333
1016	0.833333	0.666667	0.5	1016	0.916667	0.666667	0.416667	1016	0.916667	0.666667	0.416667	1016	0.916667	0.75	0.333333
1017	1	0.583333	0.416667	1017	1	0.583333	0.416667	1017	0.916667	0.666667	0.416667	1017	1	0.666667	0.333333
1018	1	0.666667	0.333333	1018	1	0.666667	0.333333	1018	0.916667	0.666667	0.416667	1018	0.916667	0.666667	0.416667
1019	0.916667	0.666667	0.416667	1019	0.916667	0.666667	0.416667	1019	1	0.666667	0.333333	1019	0.75	0.75	0.5
1020	1	0.666667	0.333333	1020	0.833333	0.583333	0.583333	1020	0.916667	0.583333	0.5	1020	0.916667	0.75	0.333333
1021	0.916667	0.666667	0.416667	1021	0.916667	0.75	0.333333	1021	0.916667	0.666667	0.416667	1021	1	0.666667	0.333333
1022	1	0.5	0.5	1022	0.916667	0.75	0.333333	1022	0.916667	0.666667	0.416667	1022	0.666667	0.75	0.583333
1023	0.75	0.583333	0.666667	1023	0.75	0.5	0.75	1023	0.916667	0.75	0.333333	1023	0.833333	0.833333	0.333333
1024	1	0.5	0.5	1024	0.75	0.666667	0.583333	1024	0.666667	0.583333	0.75	1024	0.75	0.833333	0.416667
1025	1	0.666667	0.333333	1025	0.916667	0.75	0.333333	1025	0.833333	0.75	0.416667	1025	0.75	0.583333	0.666667
1026	0.916667	0.75	0.333333	1026	0.916667	0.75	0.333333	1026	0.666667	0.666667	0.666667	1026	0.916667	0.75	0.333333
1027	0.916667	0.666667	0.416667	1027	0.75	0.666667	0.583333	1027	0.916667	0.75	0.333333	1027	0.916667	0.75	0.333333
1028	1	0.583333	0.416667	1028	0.833333	0.583333	0.583333	1028	1	0.583333	0.416667	1028	1	0.583333	0.416667
1029	0.833333	0.666667	0.5	1029	0.916667	0.75	0.333333	1029	0.916667	0.75	0.333333	1029	0.666667	0.833333	0.5
1030	0.666667	0.666667	0.666667	1030	0.666667	0.75	0.583333	1030	0.833333	0.666667	0.5	1030	0.75	0.5	0.75
1031	0.916667	0.666667	0.416667	1031	0.666667	0.833333	0.5	1031	0.833333	0.833333	0.333333	1031	0.75	0.833333	0.416667
1032	1	0.666667	0.333333	1032	1	0.666667	0.333333	1032	1	0.5	0.5	1032	1	0.666667	0.333333
1033	1	0.583333	0.416667	1033	0.916667	0.75	0.333333	1033	0.833333	0.75	0.416667	1033	0.916667	0.666667	0.416667
1034	1	0.666667	0.333333	1034	0.916667	0.666667	0.416667	1034	0.916667	0.75	0.333333	1034	0.916667	0.666667	0.416667
1035	1	0.5	0.5	1035	1	0.5	0.5	1035	1	0.666667	0.333333	1035	1	0.583333	0.416667
1036	0.916667	0.75	0.333333	1036	0.916667	0.75	0.333333	1036	0.916667	0.583333	0.5	1036	0.833333	0.333333	0.833333
1037	0.75	0.833333	0.416667	1037	1	0.583333	0.416667	1037	0.75	0.833333	0.416667	1037	0.833333	0.833333	0.333333
1038	1	0.583333	0.416667	1038	0.833333	0.75	0.416667	1038	0.666667	0.833333	0.5	1038	0.916667	0.75	0.333333
1039	1	0.583333	0.416667	1039	1	0.5	0.5	1039	0.916667	0.583333	0.5	1039	0.666667	0.583333	0.75
1040	0.833333	0.833333	0.333333	1040	0.833333	0.833333	0.333333	1040	0.916667	0.666667	0.416667	1040	0.75	0.666667	0.583333
1041	1	0.666667	0.333333	1041	1	0.666667	0.333333	1041	0.75	0.75	0.5	1041	0.833333	0.833333	0.333333
1042	1	0.583333	0.416667	1042	0.916667	0.666667	0.416667	1042	0.833333	0.833333	0.333333	1042	1	0.583333	0.416667
1043	1	0.666667	0.333333	1043	1	0.666667	0.333333	1043	0.916667	0.75	0.333333	1043	1	0.583333	0.416667
1044	0.916667	0.666667	0.416667	1044	0.916667	0.75	0.333333	1044	0.833333	0.666667	0.5	1044	0.833333	0.833333	0.333333
1045	0.75	0.666667	0.583333	1045	0.833333	0.666667	0.5	1045	0.916667	0.75	0.333333	1045	0.75	0.833333	0.416667
1046	0.833333	0.833333	0.333333	1046	0.666667	0.666667	0.666667	1046	0.666667	0.583333	0.75	1046	0.666667	0.833333	0.5
1047	0.833333	0.666667	0.5	1047	0.916667	0.5	0.583333	1047	0.916667	0.75	0.333333	1047	0.916667	0.75	0.333333
1048	1	0.583333	0.416667	1048	0.916667	0.666667	0.416667	1048	0.833333	0.583333	0.583333	1048	0.666667	0.5	0.833333
1049	0.916667	0.75	0.333333	1049	0.833333	0.833333	0.333333	1049	1	0.583333	0.416667	1049	1	0.583333	0.416667
1050	0.833333	0.583333	0.583333	1050	0.916667	0.666667	0.416667	1050	1	0.583333	0.416667	1050	0.916667	0.75	0.333333
1051	0.916667	0.666667	0.416667	1051	0.916667	0.666667	0.416667	1051	0.666667	0.833333	0.5	1051	0.666667	0.666667	0.666667
1052	1	0.5	0.5	1052	1	0.583333	0.416667	1052	1	0.583333	0.416667	1052	0.916667	0.75	0.333333
1053	1	0.583333	0.416667	1053	1	0.583333	0.416667	1053	0.833333	0.666667	0.5	1053	0.833333	0.833333	0.333333
1054	1	0.666667	0.333333	1054	0.916667	0.666667	0.416667	1054	0.916667	0.75	0.333333	1054	1	0.666667	0.333333
1055	1	0.5	0.5	1055	0.916667	0.75	0.333333	1055	0.916667	0.666667	0.416667	1055	1	0.666667	0.333333
1056	1	0.666667	0.333333	1056	0.916667	0.666667	0.416667	1056	0.75	0.833333	0.416667	1056	0.916667	0.75	0.333333
1057	0.666667	0.666667	0.666667	1057	1	0.5	0.5	1057	0.916667	0.666667	0.416667	1057	0.75	0.833333	0.416667
1058	1	0.666667	0.333333	1058	0.75	0.833333	0.416667	1058	0.833333	0.75	0.416667	1058	0.666667	0.75	0.583333
1059	0.833333	0.75	0.416667	1059	0.916667	0.75	0.333333	1059	0.916667	0.666667	0.416667	1059	0.666667	0.833333	0.5
1060	1	0.583333	0.416667	1060	1	0.5	0.5	1060	0.75	0.416667	0.833333	1060	1	0.666667	0.333333
1061	0.916667	0.75	0.333333	1061	0.916667	0.75	0.333333	1061	0.916667	0.75	0.333333	1061	0.833333	0.833333	0.333333
1062	0.916667	0.75	0.333333	1062	0.75	0.5	0.75	1062	0.916667	0.75	0.333333	1062	0.666667	0.666667	0.666667
1063	0.916667	0.75	0.333333	1063	0.916667	0.666667	0.416667	1063	0.75	0.75	0.5	1063	1	0.583333	0.416667
1064	0.833333	0.666667	0.5	1064	0.833333	0.666667	0.5	1064	0.75	0.583333	0.666667	1064	0.833333	0.583333	0.583333
1065	0.916667	0.666667	0.416667	1065	0.916667	0.5	0.583333	1065	1	0.583333	0.416667	1065	1	0.666667	0.333333
1066	0.833333	0.666667	0.5	1066	0.916667	0.666667	0.416667	1066	0.916667	0.666667	0.416667	1066	0.916667	0.75	0.333333
1067	0.666667	0.75	0.583333	1067	0.916667	0.666667	0.416667	1067	0.833333	0.666667	0.5	1067	1	0.583333	0.416667
1068	1	0.5	0.5	1068	0.75	0.583333	0.666667	1068	0.833333	0.666667	0.5	1068	0.666667	0.583333	0.75
1069	1	0.666667	0.333333	1069	1	0.583333	0.416667	1069	0.666667	0.583333	0.75	1069	0.833333	0.666667	0.5
1070	0.666667	0.75	0.583333	1070	0.916667	0.75	0.333333	1070	0.666667	0.833333	0.5	1070	0.833333	0.666667	0.5
1071	1	0.666667	0.333333	1071	1	0.5	0.5	1071	0.916667	0.666667	0.416667	1071	0.916667	0.583333	0.5
1072	1	0.583333	0.416667	1072	1	0.666667	0.333333	1072	0.833333	0.833333	0.333333	1072	1	0.5	0.5
1073	1	0.666667	0.333333	1073	0.666667	0.75	0.583333	1073	0.916667	0.666667	0.416667	1073	0.916667	0.583333	0.5
1074	0.833333	0.666667	0.5	1074	0.833333	0.833333	0.333333	1074	0.666667	0.833333	0.5	1074	1	0.583333	0.416667
1075	1	0.666667	0.333333	1075	0.916667	0.75	0.333333	1075	0.916667	0.666667	0.416667	1075	0.75	0.833333	0.416667
1076	0.916667	0.666667	0.416667	1076	0.833333	0.583333	0.583333	1076	0.916667	0.666667	0.416667	1076	0.75	0.833333	0.416667
1077	1	0.583333	0.416667	1077	0.916667	0.666667	0.416667	1077	0.833333	0.583333	0.583333	1077	0.666667	0.5	0.833333
1078	0.833333	0.75	0.416667	1078	0.666667	0.833333	0.5	1078	0.833333	0.75	0.416667	1078	0.666667	0.833333	0.5
1079	1	0.583333	0.416667	1079	0.916667	0.75	0.333333	1079	0.916667	0.75	0.333333	1079	0.916667	0.75	0.333333
1080	0.833333	0.75	0.416667	1080	0.833333	0.5	0.666667	1080	0.75	0.416667	0.833333	1080	0.833333	0.833333	0.333333
1081	0.75	0.583333	0.666667	1081	0.916667	0.583333	0.5	1081	0.666667	0.833333	0.5	1081	0.666667	0.833333	0.5
1082	0.916667	0.5	0.583333	1082	1	0.666667	0.333333	1082	0.916667	0.583333	0.5	1082	1	0.666667	0.333333
1083	0.916667	0.583333	0.5	1083	0.916667	0.75	0.333333	1083	0.833333	0.666667	0.5	1083	0.916667	0.666667	0.416667
1084	0.916667	0.5	0.583333	1084	0.916667	0.5	0.583333	1084	0.75	0.833333	0.416667	1084	1	0.666667	0.333333
1085	0.833333	0.75	0.416667	1085	0.916667	0.583333	0.5	1085	0.916667	0.75	0.333333	1085	1	0.583333	0.416667
1086	1	0.583333	0.416667	1086	1	0.583333	0.416667	1086	0.916667	0.666667	0.416667	1086	1	0.583333	0.416667
1087	0.833333	0.75	0.416667	1087	0.916667	0.666667	0.416667	1087	0.75	0.75	0.5	1087	0.666667	0.75	0.583333
1088	0.916667	0.75	0.333333	1088	0.916667	0.666667	0.416667	1088	0.833333	0.75	0.416667	1088	1	0.583333	0.416667
1089	0.833333	0.583333	0.583333	1089	0.833333	0.583333	0.583333	1089	0.75	0.583333	0.666667	1089	0.833333	0.333333	0.833333
1090	1	0.5	0.5	1090	0.916667	0.75	0.333333	1090	0.916667	0.666667	0.416667	1090	0.833333	0.75	0.416667
1091	1	0.583333	0.416667	1091	0.833333	0.666667	0.5	1091	0.916667	0.666667	0.416667	1091	0.666667	0.833333	0.5
1092	0.916667	0.75	0.333333	1092	1	0.5	0.5	1092	0.75	0.583333	0.666667	1092	0.833333	0.833333	0.333333
1093	1	0.583333	0.416667	1093	0.916667	0.75	0.333333	1093	0.916667	0.75	0.333333	1093	0.916667	0.75	0.333333
1094	1	0.5	0.5	1094	0.916667	0.666667	0.416667	1094	0.916667	0.666667	0.416667	1094	0.75	0.833333	0.416667
1095	0.833333	0.5	0.666667	1095	1	0.416667	0.583333	1095	0.75	0.833333	0.416667	1095	1	0.666667	0.333333
1096	1	0.5	0.5	1096	0.833333	0.583333	0.583333	1096	0.75	0.833333	0.416667	1096	0.666667	0.583333	0.75
1097	0.916667	0.666667	0.416667	1097	0.916667	0.666667	0.416667	1097	0.916667	0.666667	0.416667	1097	0.75	0.75	0.5
1098	1	0.666667	0.333333	1098	0.916667	0.666667	0.416667	1098	0.916667	0.75	0.333333	1098	1	0.416667	0.583333
1099	1	0.666667	0.333333	1099	0.916667	0.75	0.333333	1099	0.916667	0.666667	0.416667	1099	0.75	0.75	0.5
1100	1	0.666667	0.333333	1100	0.75	0.833333	0.416667	1100	0.75	0.75	0.5	1100	0.75	0.833333	0.416667
1101	0.916667	0.666667	0.416667	1101	1	0.666667	0.333333	1101	0.916667	0.666667	0.416667	1101	0.916667	0.666667	0.416667
1102	1	0.666667	0.333333	1102	1	0.5	0.5	1102	1	0.583333	0.416667	1102	1	0.666667	0.333333
1103	0.833333	0.833333	0.333333	1103	0.916667	0.583333	0.5	1103	0.75	0.666667	0.583333	1103	0.75	0.75	0.5
1104	0.75	0.666667	0.583333	1104	0.666667	0.666667	0.666667	1104	0.75	0.833333	0.416667	1104	0.583333	0.666667	0.75
1105	1	0.5	0.5	1105	0.666667	0.75	0.583333	1105	0.666667	0.666667	0.666667	1105	0.833333	0.583333	0.583333
1106	0.833333	0.583333	0.583333	1106	0.833333	0.75	0.416667	1106	0.916667	0.75	0.333333	1106	0.833333	0.583333	0.583333
1107	0.916667	0.666667	0.416667	1107	0.75	0.833333	0.416667	1107	0.916667	0.75	0.333333	1107	1	0.583333	0.416667
1108	1	0.5	0.5	1108	0.916667	0.583333	0.5	1108	0.916667	0.666667	0.416667	1108	1	0.583333	0.416667
1109	0.916667	0.75	0.333333	1109	0.916667	0.75	0.333333	1109	1	0.666667	0.333333	1109	0.916667	0.666667	0.416667
1110	1	0.666667	0.333333	1110	0.916667	0.583333	0.5	1110	0.916667	0.75	0.333333	1110	0.916667	0.666667	0.416667
1111	1	0.666667	0.333333	1111	0.833333	0.666667	0.5	1111	0.916667	0.75	0.333333	1111	0.916667	0.75	0.333333
1112	0.916667	0.666667	0.416667	1112	0.916667	0.75	0.333333	1112	0.75	0.75	0.5	1112	0.833333	0.75	0.416667
1113	1	0.666667	0.333333	1113	0.916667	0.666667	0.416667	1113	0.833333	0.75	0.416667	1113	0.833333	0.75	0.416667
1114	1	0.583333	0.416667	1114	1	0.5	0.5	1114	0.833333	0.666667	0.5	1114	0.833333	0.75	0.416667
1115	1	0.5	0.5	1115	1	0.5	0.5	1115	1	0.583333	0.416667	1115	1	0.583333	0.416667
1116	0.666667	0.666667	0.666667	1116	0.666667	0.583333	0.75	1116	0.75	0.5	0.75	1116	0.666667	0.75	0.583333
1117	0.666667	0.833333	0.5	1117	1	0.5	0.5	1117	0.75	0.833333	0.416667	1117	1	0.583333	0.416667
1118	1	0.666667	0.333333	1118	0.833333	0.833333	0.333333	1118	0.833333	0.666667	0.5	1118	0.916667	0.75	0.333333
1119	0.916667	0.75	0.333333	1119	0.75	0.5	0.75	1119	0.916667	0.666667	0.416667	1119	0.833333	0.833333	0.333333
1120	0.916667	0.5	0.583333	1120	0.916667	0.666667	0.416667	1120	0.75	0.833333	0.416667	1120	0.75	0.833333	0.416667
1121	0.75	0.583333	0.666667	1121	0.75	0.666667	0.583333	1121	0.833333	0.833333	0.333333	1121	0.833333	0.666667	0.5
1122	0.666667	0.75	0.583333	1122	0.666667	0.666667	0.666667	1122	0.833333	0.833333	0.333333	1122	0.75	0.75	0.5
1123	0.916667	0.75	0.333333	1123	0.75	0.75	0.5	1123	0.75	0.833333	0.416667	1123	0.75	0.833333	0.416667
1124	1	0.583333	0.416667	1124	1	0.583333	0.416667	1124	0.916667	0.666667	0.416667	1124	0.916667	0.583333	0.5
1125	0.916667	0.5	0.583333	1125	0.833333	0.666667	0.5	1125	1	0.583333	0.416667	1125	1	0.583333	0.416667
1126	1	0.583333	0.416667	1126	0.833333	0.666667	0.5	1126	0.916667	0.666667	0.416667	1126	0.833333	0.666667	0.5
1127	1	0.5	0.5	1127	0.916667	0.75	0.333333	1127	0.833333	0.666667	0.5	1127	1	0.666667	0.333333
1128	1	0.666667	0.333333	1128	0.833333	0.583333	0.583333	1128	0.666667	0.666667	0.666667	1128	0.833333	0.833333	0.333333
1129	0.833333	0.75	0.416667	1129	0.916667	0.75	0.333333	1129	0.833333	0.5	0.666667	1129	0.916667	0.75	0.333333
1130	1	0.666667	0.333333	1130	0.916667	0.75	0.333333	1130	0.666667	0.75	0.583333	1130	0.916667	0.75	0.333333
1131	1	0.583333	0.416667	1131	1	0.5	0.5	1131	1	0.5	0.5	1131	1	0.583333	0.416667
1132	1	0.583333	0.416667	1132	0.916667	0.666667	0.416667	1132	0.666667	0.75	0.583333	1132	0.75	0.75	0.5
1133	1	0.583333	0.416667	1133	1	0.583333	0.416667	1133	0.75	0.5	0.75	1133	0.75	0.833333	0.416667
1134	1	0.583333	0.416667	1134	0.916667	0.75	0.333333	1134	1	0.5	0.5	1134	1	0.583333	0.416667
1135	0.916667	0.666667	0.416667	1135	1	0.666667	0.333333	1135	1	0.666667	0.333333	1135	1	0.583333	0.416667
1136	1	0.666667	0.333333	1136	0.916667	0.75	0.333333	1136	0.916667	0.75	0.333333	1136	1	0.583333	0.416667
1137	0.916667	0.666667	0.416667	1137	1	0.666667	0.333333	1137	0.833333	0.583333	0.583333	1137	0.666667	0.666667	0.666667
1138	0.833333	0.666667	0.5	1138	1	0.5	0.5	1138	0.916667	0.416667	0.666667	1138	0.75	0.583333	0.666667
1139	1	0.583333	0.416667	1139	1	0.583333	0.416667	1139	0.916667	0.75	0.333333	1139	0.75	0.5	0.75
1140	1	0.666667	0.333333	1140	0.916667	0.75	0.333333	1140	0.916667	0.666667	0.416667	1140	0.916667	0.75	0.333333
1141	0.916667	0.666667	0.416667	1141	0.916667	0.5	0.583333	1141	1	0.583333	0.416667	1141	0.666667	0.666667	0.666667
1142	1	0.5	0.5	1142	0.833333	0.583333	0.583333	1142	0.75	0.5	0.75	1142	0.916667	0.666667	0.416667
1143	0.666667	0.75	0.583333	1143	0.916667	0.666667	0.416667	1143	0.916667	0.666667	0.416667	1143	0.75	0.75	0.5
1144	1	0.583333	0.416667	1144	1	0.666667	0.333333	1144	0.916667	0.75	0.333333	1144	1	0.583333	0.416667
1145	0.833333	0.583333	0.583333	1145	0.916667	0.583333	0.5	1145	0.833333	0.666667	0.5	1145	0.916667	0.75	0.333333
1146	0.833333	0.666667	0.5	1146	0.833333	0.833333	0.333333	1146	0.916667	0.75	0.333333	1146	0.75	0.75	0.5
1147	0.75	0.583333	0.666667	1147	0.666667	0.666667	0.666667	1147	0.833333	0.666667	0.5	1147	0.833333	0.666667	0.5
1148	0.833333	0.666667	0.5	1148	0.916667	0.666667	0.416667	1148	0.916667	0.666667	0.416667	1148	0.916667	0.666667	0.416667
1149	0.833333	0.833333	0.333333	1149	0.916667	0.5	0.583333	1149	0.833333	0.75	0.416667	1149	0.833333	0.75	0.416667
1150	1	0.666667	0.333333	1150	0.916667	0.75	0.333333	1150	0.75	0.666667	0.583333	1150	0.666667	0.666667	0.666667
1151	0.916667	0.75	0.333333	1151	1	0.583333	0.416667	1151	0.916667	0.75	0.333333	1151	0.666667	0.666667	0.666667
1152	0.833333	0.583333	0.583333	1152	1	0.583333	0.416667	1152	0.75	0.833333	0.416667	1152	1	0.666667	0.333333
1153	0.833333	0.583333	0.583333	1153	0.833333	0.666667	0.5	1153	0.916667	0.583333	0.5	1153	0.833333	0.75	0.416667
1154	0.916667	0.666667	0.416667	1154	0.75	0.583333	0.666667	1154	0.75	0.833333	0.416667	1154	0.666667	0.75	0.583333
1155	0.833333	0.75	0.416667	1155	0.916667	0.666667	0.416667	1155	0.916667	0.75	0.333333	1155	0.666667	0.416667	0.916667
1156	0.75	0.833333	0.416667	1156	1	0.583333	0.416667	1156	0.833333	0.666667	0.5	1156	0.916667	0.666667	0.416667
1157	1	0.583333	0.416667	1157	0.833333	0.666667	0.5	1157	0.916667	0.666667	0.416667	1157	0.916667	0.666667	0.416667
1158	1	0.583333	0.416667	1158	0.916667	0.666667	0.416667	1158	1	0.583333	0.416667	1158	0.833333	0.5	0.666667
1159	0.916667	0.75	0.333333	1159	1	0.666667	0.333333	1159	0.916667	0.666667	0.416667	1159	1	0.666667	0.333333
1160	0.833333	0.583333	0.583333	1160	0.833333	0.583333	0.583333	1160	0.916667	0.75	0.333333	1160	0.833333	0.666667	0.5
1161	0.833333	0.666667	0.5	1161	0.666667	0.75	0.583333	1161	0.833333	0.666667	0.5	1161	0.916667	0.75	0.333333
1162	1	0.666667	0.333333	1162	0.916667	0.666667	0.416667	1162	0.916667	0.666667	0.416667	1162	0.666667	0.583333	0.75
1163	1	0.583333	0.416667	1163	0.833333	0.75	0.416667	1163	1	0.5	0.5	1163	1	0.666667	0.333333
1164	0.833333	0.666667	0.5	1164	0.916667	0.666667	0.416667	1164	0.916667	0.666667	0.416667	1164	0.916667	0.666667	0.416667
1165	0.916667	0.666667	0.416667	1165	0.916667	0.75	0.333333	1165	0.916667	0.666667	0.416667	1165	0.833333	0.833333	0.333333
1166	0.916667	0.666667	0.416667	1166	0.75	0.583333	0.666667	1166	0.75	0.5	0.75	1166	0.75	0.75	0.5
1167	1	0.583333	0.416667	1167	1	0.583333	0.416667	1167	0.833333	0.583333	0.583333	1167	0.916667	0.666667	0.416667
1168	1	0.666667	0.333333	1168	1	0.583333	0.416667	1168	0.916667	0.75	0.333333	1168	0.833333	0.666667	0.5
1169	0.916667	0.666667	0.416667	1169	0.833333	0.666667	0.5	1169	0.916667	0.75	0.333333	1169	0.666667	0.833333	0.5
1170	1	0.666667	0.333333	1170	0.666667	0.833333	0.5	1170	0.916667	0.75	0.333333	1170	0.75	0.833333	0.416667
1171	0.916667	0.5	0.583333	1171	1	0.583333	0.416667	1171	0.916667	0.416667	0.666667	1171	0.833333	0.75	0.416667
1172	0.916667	0.666667	0.416667	1172	0.916667	0.583333	0.5	1172	1	0.583333	0.416667	1172	1	0.666667	0.333333
1173	1	0.583333	0.416667	1173	1	0.583333	0.416667	1173	1	0.666667	0.333333	1173	1	0.666667	0.333333
1174	1	0.583333	0.416667	1174	1	0.583333	0.416667	1174	0.916667	0.666667	0.416667	1174	1	0.666667	0.333333
1175	0.833333	0.666667	0.5	1175	0.916667	0.75	0.333333	1175	0.833333	0.75	0.416667	1175	0.833333	0.666667	0.5
1176	0.916667	0.666667	0.416667	1176	0.833333	0.833333	0.333333	1176	0.916667	0.75	0.333333	1176	0.916667	0.666667	0.416667
1177	0.833333	0.583333	0.583333	1177	1	0.583333	0.416667	1177	0.833333	0.833333	0.333333	1177	1	0.666667	0.333333
1178	0.916667	0.75	0.333333	1178	0.916667	0.666667	0.416667	1178	0.75	0.75	0.5	1178	0.833333	0.75	0.416667
1179	1	0.666667	0.333333	1179	0.916667	0.666667	0.416667	1179	0.666667	0.666667	0.666667	1179	0.75	0.833333	0.416667
1180	0.666667	0.75	0.583333	1180	0.916667	0.583333	0.5	1180	0.833333	0.666667	0.5	1180	0.833333	0.666667	0.5
1181	1	0.666667	0.333333	1181	0.916667	0.666667	0.416667	1181	0.916667	0.75	0.333333	1181	0.833333	0.666667	0.5
1182	1	0.666667	0.333333	1182	0.833333	0.416667	0.75	1182	0.833333	0.666667	0.5	1182	0.666667	0.75	0.583333
1183	1	0.583333	0.416667	1183	0.916667	0.416667	0.666667	1183	1	0.583333	0.416667	1183	1	0.583333	0.416667
1184	1	0.5	0.5	1184	0.666667	0.666667	0.666667	1184	0.75	0.5	0.75	1184	0.833333	0.666667	0.5
1185	0.916667	0.75	0.333333	1185	0.916667	0.75	0.333333	1185	0.916667	0.75	0.333333	1185	0.75	0.583333	0.666667
1186	1	0.666667	0.333333	1186	0.916667	0.666667	0.416667	1186	1	0.666667	0.333333	1186	1	0.5	0.5
1187	0.833333	0.583333	0.583333	1187	0.916667	0.75	0.333333	1187	1	0.666667	0.333333	1187	1	0.583333	0.416667
1188	0.916667	0.75	0.333333	1188	0.916667	0.75	0.333333	1188	0.916667	0.75	0.333333	1188	0.833333	0.833333	0.333333
1189	0.833333	0.833333	0.333333	1189	0.666667	0.75	0.583333	1189	1	0.583333	0.416667	1189	0.916667	0.5	0.583333
1190	0.916667	0.75	0.333333	1190	0.916667	0.666667	0.416667	1190	0.916667	0.583333	0.5	1190	0.833333	0.666667	0.5
1191	0.916667	0.75	0.333333	1191	0.916667	0.75	0.333333	1191	0.916667	0.75	0.333333	1191	0.75	0.833333	0.416667
1192	0.666667	0.833333	0.5	1192	0.916667	0.75	0.333333	1192	0.916667	0.666667	0.416667	1192	0.833333	0.833333	0.333333
1193	1	0.5	0.5	1193	1	0.5	0.5	1193	1	0.583333	0.416667	1193	0.916667	0.583333	0.5
1194	1	0.583333	0.416667	1194	1	0.583333	0.416667	1194	1	0.583333	0.416667	1194	0.833333	0.666667	0.5
1195	1	0.666667	0.333333	1195	0.833333	0.5	0.666667	1195	0.916667	0.75	0.333333	1195	1	0.666667	0.333333
1196	0.833333	0.75	0.416667	1196	0.916667	0.75	0.333333	1196	0.916667	0.75	0.333333	1196	0.583333	0.583333	0.833333
1197	0.916667	0.5	0.583333	1197	0.916667	0.5	0.583333	1197	0.75	0.583333	0.666667	1197	1	0.583333	0.416667
1198	0.916667	0.666667	0.416667	1198	0.75	0.5	0.75	1198	0.666667	0.666667	0.666667	1198	0.833333	0.833333	0.333333
1199	1	0.583333	0.416667	1199	0.916667	0.666667	0.416667	1199	0.916667	0.666667	0.416667	1199	0.916667	0.5	0.583333
1200	0.833333	0.666667	0.5	1200	0.916667	0.75	0.333333	1200	0.916667	0.75	0.333333	1200	0.75	0.833333	0.416667
1201	1	0.5	0.5	1201	1	0.416667	0.583333	1201	1	0.666667	0.333333	1201	1	0.583333	0.416667
1202	1	0.583333	0.416667	1202	0.833333	0.833333	0.333333	1202	1	0.583333	0.416667	1202	1	0.583333	0.416667
1203	0.833333	0.666667	0.5	1203	1	0.666667	0.333333	1203	0.916667	0.666667	0.416667	1203	0.916667	0.75	0.333333
1204	1	0.583333	0.416667	1204	1	0.5	0.5	1204	1	0.583333	0.416667	1204	1	0.5	0.5
1205	1	0.666667	0.333333	1205	0.916667	0.416667	0.666667	1205	0.916667	0.666667	0.416667	1205	1	0.666667	0.333333
1206	0.833333	0.75	0.416667	1206	0.75	0.833333	0.416667	1206	0.833333	0.833333	0.333333	1206	0.833333	0.833333	0.333333
1207	0.916667	0.5	0.583333	1207	0.666667	0.75	0.583333	1207	0.666667	0.666667	0.666667	1207	0.916667	0.75	0.333333
1208	1	0.5	0.5	1208	0.916667	0.666667	0.416667	1208	0.666667	0.666667	0.666667	1208	0.666667	0.833333	0.5
1209	1	0.583333	0.416667	1209	1	0.583333	0.416667	1209	0.916667	0.75	0.333333	1209	0.916667	0.5	0.583333
1210	0.833333	0.666667	0.5	1210	1	0.5	0.5	1210	0.833333	0.666667	0.5	1210	0.666667	0.666667	0.666667
1211	0.833333	0.666667	0.5	1211	0.75	0.583333	0.666667	1211	0.666667	0.833333	0.5	1211	0.666667	0.583333	0.75
1212	0.916667	0.75	0.333333	1212	1	0.666667	0.333333	1212	1	0.666667	0.333333	1212	1	0.583333	0.416667
1213	0.75	0.583333	0.666667	1213	0.916667	0.666667	0.416667	1213	1	0.583333	0.416667	1213	0.916667	0.583333	0.5
1214	1	0.666667	0.333333	1214	1	0.583333	0.416667	1214	1	0.583333	0.416667	1214	0.75	0.833333	0.416667
1215	1	0.5	0.5	1215	1	0.583333	0.416667	1215	0.833333	0.666667	0.5	1215	1	0.583333	0.416667
1216	0.833333	0.666667	0.5	1216	1	0.583333	0.416667	1216	1	0.583333	0.416667	1216	0.75	0.416667	0.833333
1217	0.916667	0.75	0.333333	1217	0.916667	0.666667	0.416667	1217	0.916667	0.75	0.333333	1217	0.833333	0.833333	0.333333
1218	1	0.583333	0.416667	1218	0.75	0.666667	0.583333	1218	1	0.666667	0.333333	1218	1	0.583333	0.416667
1219	1	0.5	0.5	1219	1	0.583333	0.416667	1219	0.916667	0.75	0.333333	1219	1	0.666667	0.333333
1220	0.666667	0.75	0.583333	1220	0.666667	0.666667	0.666667	1220	0.666667	0.75	0.583333	1220	0.666667	0.833333	0.5
1221	0.916667	0.75	0.333333	1221	0.75	0.75	0.5	1221	0.75	0.833333	0.416667	1221	0.75	0.833333	0.416667
1222	1	0.583333	0.416667	1222	1	0.583333	0.416667	1222	1	0.583333	0.416667	1222	1	0.583333	0.416667
1223	1	0.583333	0.416667	1223	0.75	0.5	0.75	1223	0.75	0.833333	0.416667	1223	0.666667	0.833333	0.5
1224	1	0.583333	0.416667	1224	0.916667	0.583333	0.5	1224	1	0.583333	0.416667	1224	1	0.666667	0.333333
1225	0.916667	0.666667	0.416667	1225	0.833333	0.583333	0.583333	1225	0.916667	0.75	0.333333	1225	0.75	0.833333	0.416667
1226	1	0.583333	0.416667	1226	1	0.5	0.5	1226	1	0.583333	0.416667	1226	0.916667	0.75	0.333333
1227	1	0.583333	0.416667	1227	0.833333	0.666667	0.5	1227	0.916667	0.666667	0.416667	1227	0.583333	0.5	0.916667
1228	0.833333	0.666667	0.5	1228	0.916667	0.666667	0.416667	1228	0.75	0.833333	0.416667	1228	0.916667	0.75	0.333333
1229	0.916667	0.666667	0.416667	1229	1	0.666667	0.333333	1229	0.75	0.75	0.5	1229	1	0.583333	0.416667
1230	1	0.666667	0.333333	1230	0.916667	0.75	0.333333	1230	0.833333	0.833333	0.333333	1230	0.916667	0.75	0.333333
1231	0.916667	0.75	0.333333	1231	0.833333	0.833333	0.333333	1231	0.833333	0.666667	0.5	1231	0.916667	0.75	0.333333
1232	0.916667	0.75	0.333333	1232	1	0.666667	0.333333	1232	0.916667	0.666667	0.416667	1232	1	0.583333	0.416667
1233	0.833333	0.666667	0.5	1233	0.916667	0.666667	0.416667	1233	0.916667	0.75	0.333333	1233	1	0.583333	0.416667
1234	0.833333	0.666667	0.5	1234	0.833333	0.666667	0.5	1234	0.916667	0.75	0.333333	1234	0.833333	0.833333	0.333333
1235	1	0.583333	0.416667	1235	0.833333	0.833333	0.333333	1235	0.75	0.75	0.5	1235	1	0.666667	0.333333
1236	0.916667	0.75	0.333333	1236	1	0.666667	0.333333	1236	0.666667	0.833333	0.5	1236	0.75	0.833333	0.416667
1237	0.916667	0.75	0.333333	1237	0.916667	0.666667	0.416667	1237	1	0.5	0.5	1237	0.916667	0.75	0.333333
1238	1	0.583333	0.416667	1238	0.833333	0.833333	0.333333	1238	1	0.666667	0.333333	1238	0.916667	0.75	0.333333
1239	0.916667	0.5	0.583333	1239	1	0.583333	0.416667	1239	0.916667	0.666667	0.416667	1239	1	0.5	0.5
1240	0.833333	0.666667	0.5	1240	1	0.666667	0.333333	1240	1	0.5	0.5	1240	1	0.583333	0.416667
1241	0.833333	0.583333	0.583333	1241	1	0.666667	0.333333	1241	0.916667	0.75	0.333333	1241	0.75	0.833333	0.416667
1242	1	0.666667	0.333333	1242	0.75	0.75	0.5	1242	0.916667	0.666667	0.416667	1242	0.75	0.583333	0.666667
1243	1	0.666667	0.333333	1243	0.75	0.583333	0.666667	1243	0.666667	0.5	0.833333	1243	0.75	0.833333	0.416667
1244	0.833333	0.75	0.416667	1244	0.916667	0.666667	0.416667	1244	0.916667	0.666667	0.416667	1244	0.916667	0.666667	0.416667
1245	1	0.666667	0.333333	1245	0.916667	0.666667	0.416667	1245	1	0.583333	0.416667	1245	1	0.5	0.5
1246	0.916667	0.75	0.333333	1246	0.916667	0.666667	0.416667	1246	0.666667	0.583333	0.75	1246	0.916667	0.75	0.333333
1247	0.666667	0.75	0.583333	1247	0.833333	0.833333	0.333333	1247	0.833333	0.833333	0.333333	1247	0.916667	0.75	0.333333
1248	1	0.666667	0.333333	1248	1	0.583333	0.416667	1248	0.75	0.583333	0.666667	1248	0.916667	0.583333	0.5
1249	1	0.666667	0.333333	1249	0.833333	0.833333	0.333333	1249	0.75	0.583333	0.666667	1249	0.75	0.833333	0.416667
1250	0.833333	0.75	0.416667	1250	0.916667	0.666667	0.416667	1250	0.75	0.833333	0.416667	1250	0.916667	0.75	0.333333
1251	1	0.5	0.5	1251	1	0.666667	0.333333	1251	0.666667	0.5	0.833333	1251	0.833333	0.833333	0.333333
1252	1	0.666667	0.333333	1252	1	0.583333	0.416667	1252	0.916667	0.666667	0.416667	1252	0.916667	0.666667	0.416667
1253	0.833333	0.583333	0.583333	1253	0.916667	0.666667	0.416667	1253	1	0.583333	0.416667	1253	0.833333	0.583333	0.583333
1254	0.916667	0.666667	0.416667	1254	0.916667	0.583333	0.5	1254	0.916667	0.666667	0.416667	1254	0.833333	0.666667	0.5
1255	0.75	0.583333	0.666667	1255	0.75	0.75	0.5	1255	1	0.583333	0.416667	1255	1	0.583333	0.416667
1256	0.833333	0.666667	0.5	1256	0.916667	0.666667	0.416667	1256	0.916667	0.666667	0.416667	1256	1	0.583333	0.416667
1257	0.75	0.666667	0.583333	1257	0.666667	0.666667	0.666667	1257	0.666667	0.583333	0.75	1257	0.666667	0.666667	0.666667
1258	1	0.583333	0.416667	1258	1	0.5	0.5	1258	0.916667	0.666667	0.416667	1258	0.75	0.75	0.5
1259	0.916667	0.666667	0.416667	1259	0.916667	0.583333	0.5	1259	0.833333	0.833333	0.333333	1259	0.916667	0.75	0.333333
1260	1	0.666667	0.333333	1260	0.916667	0.666667	0.416667	1260	0.916667	0.75	0.333333	1260	1	0.333333	0.666667
1261	0.833333	0.583333	0.583333	1261	0.666667	0.5	0.833333	1261	0.666667	0.833333	0.5	1261	0.666667	0.583333	0.75
1262	0.916667	0.5	0.583333	1262	1	0.666667	0.333333	1262	0.666667	0.666667	0.666667	1262	1	0.583333	0.416667
1263	1	0.666667	0.333333	1263	1	0.583333	0.416667	1263	1	0.583333	0.416667	1263	1	0.583333	0.416667
1264	0.833333	0.666667	0.5	1264	0.666667	0.833333	0.5	1264	0.75	0.833333	0.416667	1264	0.583333	0.666667	0.75
1265	0.833333	0.666667	0.5	1265	0.75	0.833333	0.416667	1265	0.916667	0.583333	0.5	1265	0.75	0.833333	0.416667
1266	1	0.583333	0.416667	1266	0.833333	0.833333	0.333333	1266	0.666667	0.75	0.583333	1266	0.916667	0.75	0.333333
1267	0.833333	0.583333	0.583333	1267	0.916667	0.666667	0.416667	1267	0.75	0.833333	0.416667	1267	0.916667	0.666667	0.416667
1268	1	0.666667	0.333333	1268	0.916667	0.416667	0.666667	1268	0.916667	0.75	0.333333	1268	0.916667	0.666667	0.416667
1269	0.75	0.833333	0.416667	1269	0.666667	0.75	0.583333	1269	0.833333	0.833333	0.333333	1269	0.833333	0.833333	0.333333
1270	1	0.583333	0.416667	1270	0.833333	0.583333	0.583333	1270	0.916667	0.666667	0.416667	1270	0.916667	0.75	0.333333
1271	0.916667	0.666667	0.416667	1271	0.666667	0.666667	0.666667	1271	0.916667	0.75	0.333333	1271	0.916667	0.583333	0.5
1272	1	0.5	0.5	1272	0.916667	0.5	0.583333	1272	0.666667	0.666667	0.666667	1272	0.833333	0.5	0.666667
1273	0.833333	0.666667	0.5	1273	0.75	0.583333	0.666667	1273	0.666667	0.583333	0.75	1273	0.75	0.833333	0.416667
1274	0.916667	0.666667	0.416667	1274	1	0.5	0.5	1274	1	0.583333	0.416667	1274	0.75	0.833333	0.416667
1275	0.916667	0.75	0.333333	1275	0.75	0.75	0.5	1275	0.833333	0.833333	0.333333	1275	0.916667	0.75	0.333333
1276	0.916667	0.666667	0.416667	1276	0.75	0.833333	0.416667	1276	0.916667	0.75	0.333333	1276	0.833333	0.833333	0.333333
1277	1	0.666667	0.333333	1277	0.75	0.833333	0.416667	1277	0.916667	0.666667	0.416667	1277	0.916667	0.75	0.333333
1278	0.833333	0.583333	0.583333	1278	0.75	0.5	0.75	1278	0.916667	0.75	0.333333	1278	0.916667	0.75	0.333333
1279	1	0.583333	0.416667	1279	0.916667	0.666667	0.416667	1279	0.75	0.583333	0.666667	1279	1	0.583333	0.416667
1280	0.916667	0.75	0.333333	1280	0.916667	0.666667	0.416667	1280	0.833333	0.666667	0.5	1280	0.916667	0.75	0.333333
1281	0.833333	0.75	0.416667	1281	0.75	0.5	0.75	1281	0.916667	0.75	0.333333	1281	0.833333	0.833333	0.333333
1282	1	0.666667	0.333333	1282	0.833333	0.833333	0.333333	1282	0.916667	0.75	0.333333	1282	0.833333	0.833333	0.333333
1283	1	0.5	0.5	1283	0.916667	0.75	0.333333	1283	0.833333	0.833333	0.333333	1283	0.916667	0.666667	0.416667
1284	1	0.583333	0.416667	1284	0.916667	0.5	0.583333	1284	0.916667	0.75	0.333333	1284	0.916667	0.666667	0.416667
1285	0.916667	0.75	0.333333	1285	0.916667	0.75	0.333333	1285	0.833333	0.833333	0.333333	1285	0.916667	0.75	0.333333
1286	0.75	0.666667	0.583333	1286	0.75	0.75	0.5	1286	0.75	0.833333	0.416667	1286	0.666667	0.583333	0.75
1287	0.833333	0.833333	0.333333	1287	0.75	0.833333	0.416667	1287	0.833333	0.833333	0.333333	1287	0.833333	0.833333	0.333333
1288	1	0.666667	0.333333	1288	0.916667	0.75	0.333333	1288	0.916667	0.75	0.333333	1288	0.916667	0.666667	0.416667
1289	0.833333	0.583333	0.583333	1289	0.833333	0.583333	0.583333	1289	1	0.583333	0.416667	1289	0.75	0.75	0.5
1290	0.916667	0.583333	0.5	1290	0.833333	0.583333	0.583333	1290	0.833333	0.416667	0.75	1290	0.75	0.666667	0.583333
1291	0.916667	0.666667	0.416667	1291	0.833333	0.666667	0.5	1291	0.666667	0.583333	0.75	1291	0.75	0.833333	0.416667
1292	0.916667	0.75	0.333333	1292	0.75	0.833333	0.416667	1292	0.916667	0.75	0.333333	1292	1	0.666667	0.333333
1293	0.75	0.833333	0.416667	1293	1	0.5	0.5	1293	0.75	0.75	0.5	1293	0.75	0.833333	0.416667
1294	0.916667	0.5	0.583333	1294	0.833333	0.666667	0.5	1294	1	0.583333	0.416667	1294	0.916667	0.75	0.333333
1295	1	0.583333	0.416667	1295	0.833333	0.833333	0.333333	1295	0.666667	0.583333	0.75	1295	0.916667	0.666667	0.416667
1296	0.833333	0.833333	0.333333	1296	0.666667	0.75	0.583333	1296	0.833333	0.833333	0.333333	1296	0.916667	0.75	0.333333
1297	1	0.583333	0.416667	1297	0.75	0.75	0.5	1297	0.666667	0.583333	0.75	1297	1	0.583333	0.416667
1298	0.833333	0.833333	0.333333	1298	0.916667	0.75	0.333333	1298	0.916667	0.666667	0.416667	1298	0.833333	0.666667	0.5
1299	0.833333	0.666667	0.5	1299	0.833333	0.666667	0.5	1299	0.833333	0.666667	0.5	1299	0.666667	0.5	0.833333
1300	1	0.666667	0.333333	1300	1	0.416667	0.583333	1300	0.666667	0.75	0.583333	1300	1	0.583333	0.416667
1301	1	0.583333	0.416667	1301	1	0.5	0.5	1301	0.916667	0.75	0.333333	1301	0.75	0.75	0.5
1302	0.833333	0.666667	0.5	1302	0.666667	0.666667	0.666667	1302	0.666667	0.75	0.583333	1302	0.666667	0.833333	0.5
1303	1	0.5	0.5	1303	0.833333	0.666667	0.5	1303	0.833333	0.666667	0.5	1303	0.833333	0.666667	0.5
1304	1	0.666667	0.333333	1304	1	0.666667	0.333333	1304	0.833333	0.833333	0.333333	1304	0.583333	0.583333	0.833333
1305	0.916667	0.5	0.583333	1305	0.916667	0.666667	0.416667	1305	0.916667	0.416667	0.666667	1305	0.916667	0.75	0.333333
1306	0.916667	0.75	0.333333	1306	0.833333	0.75	0.416667	1306	0.833333	0.583333	0.583333	1306	0.666667	0.75	0.583333
1307	0.916667	0.75	0.333333	1307	1	0.666667	0.333333	1307	0.75	0.833333	0.416667	1307	0.75	0.75	0.5
1308	0.666667	0.75	0.583333	1308	0.666667	0.666667	0.666667	1308	0.75	0.75	0.5	1308	0.833333	0.666667	0.5
1309	0.833333	0.583333	0.583333	1309	0.916667	0.75	0.333333	1309	0.916667	0.666667	0.416667	1309	0.75	0.833333	0.416667
1310	1	0.583333	0.416667	1310	1	0.583333	0.416667	1310	0.75	0.75	0.5	1310	1	0.666667	0.333333
1311	0.833333	0.666667	0.5	1311	0.75	0.833333	0.416667	1311	0.666667	0.833333	0.5	1311	0.75	0.666667	0.583333
1312	0.833333	0.583333	0.583333	1312	1	0.583333	0.416667	1312	0.833333	0.666667	0.5	1312	0.916667	0.666667	0.416667
1313	1	0.583333	0.416667	1313	0.916667	0.583333	0.5	1313	0.916667	0.666667	0.416667	1313	0.833333	0.666667	0.5
1314	0.916667	0.5	0.583333	1314	1	0.583333	0.416667	1314	0.833333	0.666667	0.5	1314	0.75	0.5	0.75
1315	0.833333	0.666667	0.5	1315	1	0.583333	0.416667	1315	0.916667	0.666667	0.416667	1315	0.75	0.5	0.75
1316	0.75	0.666667	0.583333	1316	0.75	0.75	0.5	1316	0.666667	0.666667	0.666667	1316	0.666667	0.666667	0.666667
1317	1	0.666667	0.333333	1317	0.75	0.583333	0.666667	1317	0.916667	0.666667	0.416667	1317	0.666667	0.833333	0.5
1318	1	0.666667	0.333333	1318	0.833333	0.833333	0.333333	1318	0.833333	0.583333	0.583333	1318	0.833333	0.666667	0.5
1319	0.833333	0.666667	0.5	1319	0.916667	0.75	0.333333	1319	0.916667	0.75	0.333333	1319	0.916667	0.666667	0.416667
1320	0.916667	0.583333	0.5	1320	0.916667	0.75	0.333333	1320	0.833333	0.75	0.416667	1320	0.916667	0.75	0.333333
1321	1	0.583333	0.416667	1321	1	0.583333	0.416667	1321	0.916667	0.666667	0.416667	1321	1	0.583333	0.416667
1322	0.75	0.666667	0.583333	1322	0.916667	0.666667	0.416667	1322	0.916667	0.75	0.333333	1322	0.916667	0.75	0.333333
1323	1	0.583333	0.416667	1323	1	0.583333	0.416667	1323	1	0.583333	0.416667	1323	0.75	0.833333	0.416667
1324	1	0.666667	0.333333	1324	0.916667	0.666667	0.416667	1324	0.916667	0.666667	0.416667	1324	0.833333	0.833333	0.333333
1325	0.916667	0.5	0.583333	1325	0.833333	0.666667	0.5	1325	0.916667	0.75	0.333333	1325	0.916667	0.5	0.583333
1326	1	0.666667	0.333333	1326	0.916667	0.666667	0.416667	1326	0.916667	0.666667	0.416667	1326	0.75	0.5	0.75
1327	0.916667	0.75	0.333333	1327	0.916667	0.583333	0.5	1327	0.916667	0.583333	0.5	1327	0.75	0.833333	0.416667
1328	0.833333	0.75	0.416667	1328	0.833333	0.833333	0.333333	1328	0.666667	0.666667	0.666667	1328	0.75	0.75	0.5
1329	1	0.583333	0.416667	1329	0.833333	0.583333	0.583333	1329	0.916667	0.666667	0.416667	1329	1	0.583333	0.416667
1330	0.916667	0.5	0.583333	1330	0.833333	0.75	0.416667	1330	0.75	0.5	0.75	1330	0.75	0.75	0.5
1331	0.916667	0.5	0.583333	1331	1	0.583333	0.416667	1331	0.833333	0.666667	0.5	1331	1	0.583333	0.416667
1332	0.916667	0.5	0.583333	1332	0.916667	0.666667	0.416667	1332	0.916667	0.75	0.333333	1332	0.833333	0.833333	0.333333
1333	0.666667	0.833333	0.5	1333	0.916667	0.666667	0.416667	1333	0.916667	0.666667	0.416667	1333	0.916667	0.75	0.333333
1334	0.916667	0.75	0.333333	1334	0.833333	0.833333	0.333333	1334	0.916667	0.666667	0.416667	1334	0.75	0.75	0.5
1335	0.833333	0.5	0.666667	1335	1	0.666667	0.333333	1335	0.916667	0.583333	0.5	1335	1	0.583333	0.416667
1336	0.916667	0.75	0.333333	1336	0.833333	0.75	0.416667	1336	0.833333	0.833333	0.333333	1336	0.916667	0.75	0.333333
1337	0.916667	0.666667	0.416667	1337	0.916667	0.75	0.333333	1337	0.833333	0.75	0.416667	1337	0.75	0.666667	0.583333
1338	1	0.666667	0.333333	1338	1	0.583333	0.416667	1338	0.833333	0.583333	0.583333	1338	1	0.666667	0.333333
1339	0.833333	0.583333	0.583333	1339	0.916667	0.416667	0.666667	1339	0.833333	0.833333	0.333333	1339	0.75	0.833333	0.416667
1340	0.916667	0.75	0.333333	1340	0.916667	0.666667	0.416667	1340	1	0.583333	0.416667	1340	0.916667	0.583333	0.5
1341	0.833333	0.666667	0.5	1341	0.916667	0.75	0.333333	1341	0.916667	0.75	0.333333	1341	0.75	0.5	0.75
1342	1	0.583333	0.416667	1342	0.916667	0.666667	0.416667	1342	1	0.583333	0.416667	1342	0.833333	0.416667	0.75
1343	0.916667	0.5	0.583333	1343	1	0.583333	0.416667	1343	0.75	0.833333	0.416667	1343	0.833333	0.833333	0.333333
1344	0.75	0.583333	0.666667	1344	0.75	0.5	0.75	1344	0.75	0.75	0.5	1344	0.75	0.416667	0.833333
1345	0.916667	0.75	0.333333	1345	0.916667	0.75	0.333333	1345	0.916667	0.666667	0.416667	1345	0.916667	0.75	0.333333
1346	0.75	0.833333	0.416667	1346	0.666667	0.833333	0.5	1346	0.833333	0.833333	0.333333	1346	0.75	0.833333	0.416667
1347	1	0.416667	0.583333	1347	1	0.5	0.5	1347	0.916667	0.75	0.333333	1347	1	0.583333	0.416667
1348	1	0.583333	0.416667	1348	1	0.583333	0.416667	1348	0.916667	0.666667	0.416667	1348	0.916667	0.583333	0.5
1349	0.916667	0.75	0.333333	1349	0.916667	0.75	0.333333	1349	0.916667	0.75	0.333333	1349	0.916667	0.666667	0.416667
1350	0.666667	0.833333	0.5	1350	0.666667	0.833333	0.5	1350	0.833333	0.833333	0.333333	1350	0.75	0.833333	0.416667
1351	1	0.5	0.5	1351	1	0.583333	0.416667	1351	0.916667	0.75	0.333333	1351	1	0.666667	0.333333
1352	1	0.583333	0.416667	1352	0.833333	0.666667	0.5	1352	0.916667	0.666667	0.416667	1352	0.833333	0.833333	0.333333
1353	0.916667	0.666667	0.416667	1353	1	0.583333	0.416667	1353	0.916667	0.666667	0.416667	1353	0.833333	0.833333	0.333333
1354	1	0.666667	0.333333	1354	1	0.666667	0.333333	1354	0.75	0.583333	0.666667	1354	0.833333	0.666667	0.5
1355	0.916667	0.75	0.333333	1355	0.916667	0.75	0.333333	1355	0.833333	0.666667	0.5	1355	0.833333	0.666667	0.5
1356	0.833333	0.666667	0.5	1356	0.666667	0.5	0.833333	1356	0.666667	0.666667	0.666667	1356	0.666667	0.75	0.583333
1357	0.75	0.5	0.75	1357	0.833333	0.583333	0.583333	1357	0.916667	0.583333	0.5	1357	0.75	0.833333	0.416667
1358	1	0.583333	0.416667	1358	0.916667	0.75	0.333333	1358	1	0.583333	0.416667	1358	1	0.666667	0.333333
1359	0.916667	0.666667	0.416667	1359	0.833333	0.666667	0.5	1359	1	0.666667	0.333333	1359	0.916667	0.75	0.333333
1360	0.916667	0.666667	0.416667	1360	1	0.583333	0.416667	1360	0.916667	0.75	0.333333	1360	0.916667	0.75	0.333333
1361	1	0.666667	0.333333	1361	0.75	0.666667	0.583333	1361	1	0.5	0.5	1361	0.916667	0.75	0.333333
1362	1	0.583333	0.416667	1362	0.833333	0.583333	0.583333	1362	0.75	0.75	0.5	1362	1	0.666667	0.333333
1363	1	0.666667	0.333333	1363	0.916667	0.666667	0.416667	1363	0.916667	0.666667	0.416667	1363	0.916667	0.333333	0.75
1364	1	0.583333	0.416667	1364	0.916667	0.583333	0.5	1364	0.833333	0.666667	0.5	1364	0.833333	0.666667	0.5
1365	1	0.5	0.5	1365	0.666667	0.666667	0.666667	1365	0.666667	0.666667	0.666667	1365	0.75	0.583333	0.666667
1366	1	0.666667	0.333333	1366	0.916667	0.666667	0.416667	1366	0.833333	0.5	0.666667	1366	0.916667	0.75	0.333333
1367	1	0.666667	0.333333	1367	0.916667	0.666667	0.416667	1367	0.833333	0.833333	0.333333	1367	1	0.583333	0.416667
1368	0.75	0.833333	0.416667	1368	0.833333	0.75	0.416667	1368	0.916667	0.666667	0.416667	1368	0.833333	0.833333	0.333333
1369	1	0.666667	0.333333	1369	1	0.416667	0.583333	1369	0.916667	0.416667	0.666667	1369	0.916667	0.75	0.333333
1370	1	0.583333	0.416667	1370	0.916667	0.666667	0.416667	1370	0.833333	0.416667	0.75	1370	0.916667	0.75	0.333333
1371	1	0.5	0.5	1371	0.916667	0.666667	0.416667	1371	0.916667	0.75	0.333333	1371	1	0.666667	0.333333
1372	0.833333	0.666667	0.5	1372	0.916667	0.583333	0.5	1372	1	0.5	0.5	1372	0.75	0.5	0.75
1373	0.916667	0.75	0.333333	1373	1	0.666667	0.333333	1373	0.666667	0.75	0.583333	1373	0.916667	0.75	0.333333
1374	0.75	0.833333	0.416667	1374	0.916667	0.75	0.333333	1374	0.833333	0.666667	0.5	1374	0.916667	0.75	0.333333
1375	1	0.666667	0.333333	1375	0.916667	0.75	0.333333	1375	0.75	0.833333	0.416667	1375	0.916667	0.583333	0.5
1376	0.833333	0.75	0.416667	1376	0.916667	0.666667	0.416667	1376	0.916667	0.666667	0.416667	1376	0.75	0.75	0.5
1377	0.916667	0.75	0.333333	1377	0.916667	0.75	0.333333	1377	0.916667	0.666667	0.416667	1377	0.916667	0.583333	0.5
1378	1	0.666667	0.333333	1378	0.916667	0.666667	0.416667	1378	0.916667	0.75	0.333333	1378	0.916667	0.75	0.333333
1379	0.833333	0.666667	0.5	1379	0.916667	0.666667	0.416667	1379	1	0.666667	0.333333	1379	1	0.666667	0.333333
1380	1	0.666667	0.333333	1380	0.833333	0.833333	0.333333	1380	0.666667	0.833333	0.5	1380	0.666667	0.583333	0.75
1381	0.916667	0.666667	0.416667	1381	0.75	0.5	0.75	1381	0.75	0.583333	0.666667	1381	1	0.583333	0.416667
1382	1	0.5	0.5	1382	0.666667	0.666667	0.666667	1382	0.75	0.75	0.5	1382	0.666667	0.666667	0.666667
1383	0.75	0.583333	0.666667	1383	1	0.583333	0.416667	1383	0.75	0.833333	0.416667	1383	1	0.666667	0.333333
1384	1	0.666667	0.333333	1384	0.833333	0.583333	0.583333	1384	0.666667	0.666667	0.666667	1384	0.916667	0.75	0.333333
1385	0.833333	0.5	0.666667	1385	0.75	0.833333	0.416667	1385	0.75	0.75	0.5	1385	0.833333	0.5	0.666667
1386	1	0.583333	0.416667	1386	0.833333	0.416667	0.75	1386	0.833333	0.666667	0.5	1386	0.75	0.75	0.5
1387	0.916667	0.5	0.583333	1387	1	0.583333	0.416667	1387	1	0.416667	0.583333	1387	1	0.583333	0.416667
1388	0.833333	0.666667	0.5	1388	1	0.666667	0.333333	1388	0.75	0.75	0.5	1388	0.833333	0.833333	0.333333
1389	0.833333	0.583333	0.583333	1389	0.833333	0.416667	0.75	1389	0.833333	0.75	0.416667	1389	0.75	0.833333	0.416667
1390	0.75	0.833333	0.416667	1390	0.75	0.833333	0.416667	1390	0.833333	0.833333	0.333333	1390	0.833333	0.833333	0.333333
1391	0.75	0.833333	0.416667	1391	0.916667	0.583333	0.5	1391	0.916667	0.75	0.333333	1391	0.75	0.833333	0.416667
1392	1	0.583333	0.416667	1392	0.916667	0.666667	0.416667	1392	0.833333	0.583333	0.583333	1392	0.666667	0.583333	0.75
1393	0.916667	0.583333	0.5	1393	0.916667	0.5	0.583333	1393	0.666667	0.75	0.583333	1393	0.833333	0.75	0.416667
1394	0.916667	0.75	0.333333	1394	0.833333	0.833333	0.333333	1394	0.75	0.833333	0.416667	1394	0.75	0.833333	0.416667
1395	0.833333	0.666667	0.5	1395	0.833333	0.583333	0.583333	1395	0.833333	0.666667	0.5	1395	1	0.5	0.5
1396	0.75	0.583333	0.666667	1396	0.75	0.583333	0.666667	1396	0.916667	0.666667	0.416667	1396	0.75	0.666667	0.583333
1397	1	0.5	0.5	1397	0.75	0.666667	0.583333	1397	1	0.666667	0.333333	1397	1	0.583333	0.416667
1398	1	0.666667	0.333333	1398	0.75	0.75	0.5	1398	0.833333	0.666667	0.5	1398	0.916667	0.75	0.333333
1399	0.833333	0.583333	0.583333	1399	0.75	0.583333	0.666667	1399	0.916667	0.583333	0.5	1399	0.833333	0.666667	0.5
1400	0.916667	0.75	0.333333	1400	0.833333	0.833333	0.333333	1400	0.666667	0.583333	0.75	1400	0.833333	0.666667	0.5
1401	0.666667	0.833333	0.5	1401	0.833333	0.833333	0.333333	1401	0.75	0.75	0.5	1401	0.75	0.833333	0.416667
1402	1	0.583333	0.416667	1402	0.916667	0.75	0.333333	1402	1	0.5	0.5	1402	0.833333	0.666667	0.5
1403	0.75	0.833333	0.416667	1403	0.666667	0.75	0.583333	1403	0.75	0.75	0.5	1403	1	0.666667	0.333333
1404	0.916667	0.75	0.333333	1404	0.666667	0.666667	0.666667	1404	0.833333	0.833333	0.333333	1404	0.666667	0.75	0.583333
1405	0.833333	0.666667	0.5	1405	0.916667	0.75	0.333333	1405	0.916667	0.75	0.333333	1405	0.833333	0.583333	0.583333
1406	0.666667	0.75	0.583333	1406	0.75	0.5	0.75	1406	0.666667	0.75	0.583333	1406	0.75	0.833333	0.416667
1407	0.833333	0.666667	0.5	1407	0.833333	0.666667	0.5	1407	0.916667	0.583333	0.5	1407	1	0.666667	0.333333
1408	0.916667	0.5	0.583333	1408	1	0.583333	0.416667	1408	1	0.5	0.5	1408	1	0.666667	0.333333
1409	0.916667	0.666667	0.416667	1409	0.833333	0.583333	0.583333	1409	0.916667	0.666667	0.416667	1409	0.916667	0.666667	0.416667
1410	1	0.666667	0.333333	1410	0.916667	0.75	0.333333	1410	0.916667	0.75	0.333333	1410	0.75	0.75	0.5
1411	0.916667	0.75	0.333333	1411	0.75	0.833333	0.416667	1411	0.916667	0.666667	0.416667	1411	0.833333	0.666667	0.5
1412	0.833333	0.75	0.416667	1412	0.916667	0.75	0.333333	1412	0.833333	0.666667	0.5	1412	0.666667	0.583333	0.75
1413	0.916667	0.666667	0.416667	1413	1	0.583333	0.416667	1413	1	0.416667	0.583333	1413	0.916667	0.75	0.333333
1414	1	0.5	0.5	1414	0.916667	0.75	0.333333	1414	0.916667	0.75	0.333333	1414	1	0.583333	0.416667
1415	1	0.583333	0.416667	1415	0.833333	0.666667	0.5	1415	0.833333	0.666667	0.5	1415	0.833333	0.666667	0.5
1416	1	0.583333	0.416667	1416	1	0.5	0.5	1416	0.916667	0.5	0.583333	1416	0.75	0.833333	0.416667
1417	0.75	0.833333	0.416667	1417	1	0.583333	0.416667	1417	0.833333	0.666667	0.5	1417	0.916667	0.666667	0.416667
1418	0.75	0.666667	0.583333	1418	1	0.583333	0.416667	1418	0.916667	0.583333	0.5	1418	1	0.583333	0.416667
1419	1	0.583333	0.416667	1419	1	0.5	0.5	1419	0.833333	0.666667	0.5	1419	1	0.666667	0.333333
1420	1	0.583333	0.416667	1420	1	0.583333	0.416667	1420	0.916667	0.666667	0.416667	1420	0.833333	0.833333	0.333333
1421	0.916667	0.666667	0.416667	1421	0.916667	0.666667	0.416667	1421	0.916667	0.75	0.333333	1421	0.833333	0.833333	0.333333
1422	0.833333	0.833333	0.333333	1422	0.916667	0.666667	0.416667	1422	0.75	0.833333	0.416667	1422	1	0.583333	0.416667
1423	0.833333	0.666667	0.5	1423	0.833333	0.75	0.416667	1423	0.916667	0.666667	0.416667	1423	0.833333	0.666667	0.5
1424	1	0.5	0.5	1424	0.916667	0.666667	0.416667	1424	0.75	0.5	0.75	1424	0.75	0.75	0.5
1425	1	0.5	0.5	1425	0.75	0.75	0.5	1425	0.833333	0.833333	0.333333	1425	0.75	0.75	0.5
1426	0.833333	0.75	0.416667	1426	0.833333	0.75	0.416667	1426	0.75	0.833333	0.416667	1426	0.916667	0.75	0.333333
1427	0.833333	0.666667	0.5	1427	0.75	0.75	0.5	1427	0.666667	0.583333	0.75	1427	0.75	0.833333	0.416667
1428	1	0.583333	0.416667	1428	1	0.583333	0.416667	1428	1	0.666667	0.333333	1428	0.75	0.833333	0.416667
1429	0.833333	0.75	0.416667	1429	0.916667	0.666667	0.416667	1429	0.916667	0.75	0.333333	1429	0.916667	0.666667	0.416667
1430	0.916667	0.75	0.333333	1430	1	0.666667	0.333333	1430	0.833333	0.583333	0.583333	1430	0.916667	0.666667	0.416667
1431	1	0.5	0.5	1431	0.75	0.583333	0.666667	1431	0.916667	0.75	0.333333	1431	0.75	0.833333	0.416667
1432	0.833333	0.666667	0.5	1432	0.833333	0.75	0.416667	1432	0.666667	0.583333	0.75	1432	0.833333	0.666667	0.5
1433	1	0.666667	0.333333	1433	1	0.666667	0.333333	1433	0.833333	0.583333	0.583333	1433	0.916667	0.666667	0.416667
1434	0.833333	0.666667	0.5	1434	0.666667	0.583333	0.75	1434	1	0.583333	0.416667	1434	0.833333	0.833333	0.333333
1435	1	0.666667	0.333333	1435	0.75	0.5	0.75	1435	1	0.583333	0.416667	1435	0.916667	0.75	0.333333
1436	1	0.666667	0.333333	1436	0.833333	0.666667	0.5	1436	0.916667	0.416667	0.666667	1436	0.833333	0.666667	0.5
1437	1	0.666667	0.333333	1437	0.916667	0.75	0.333333	1437	0.916667	0.666667	0.416667	1437	0.916667	0.75	0.333333
1438	0.833333	0.583333	0.583333	1438	0.916667	0.75	0.333333	1438	0.666667	0.833333	0.5	1438	0.75	0.833333	0.416667
1439	0.916667	0.75	0.333333	1439	0.75	0.833333	0.416667	1439	0.916667	0.75	0.333333	1439	0.833333	0.333333	0.833333
1440	0.833333	0.666667	0.5	1440	1	0.666667	0.333333	1440	0.916667	0.666667	0.416667	1440	0.833333	0.833333	0.333333
1441	0.833333	0.666667	0.5	1441	0.833333	0.833333	0.333333	1441	0.916667	0.666667	0.416667	1441	0.833333	0.833333	0.333333
1442	0.916667	0.5	0.583333	1442	0.916667	0.666667	0.416667	1442	0.916667	0.666667	0.416667	1442	0.75	0.666667	0.583333
1443	0.916667	0.5	0.583333	1443	0.916667	0.666667	0.416667	1443	0.75	0.5	0.75	1443	0.75	0.833333	0.416667
1444	1	0.583333	0.416667	1444	0.666667	0.666667	0.666667	1444	0.75	0.75	0.5	1444	0.833333	0.666667	0.5
1445	1	0.583333	0.416667	1445	0.916667	0.583333	0.5	1445	0.833333	0.833333	0.333333	1445	1	0.583333	0.416667
1446	0.833333	0.75	0.416667	1446	0.833333	0.75	0.416667	1446	0.666667	0.833333	0.5	1446	0.916667	0.75	0.333333
1447	0.916667	0.75	0.333333	1447	0.916667	0.666667	0.416667	1447	0.916667	0.75	0.333333	1447	0.833333	0.75	0.416667
1448	1	0.666667	0.333333	1448	0.75	0.75	0.5	1448	0.666667	0.666667	0.666667	1448	0.75	0.833333	0.416667
1449	0.833333	0.666667	0.5	1449	0.666667	0.666667	0.666667	1449	0.916667	0.666667	0.416667	1449	0.833333	0.833333	0.333333
1450	0.666667	0.833333	0.5	1450	0.833333	0.5	0.666667	1450	0.75	0.833333	0.416667	1450	0.833333	0.666667	0.5
1451	0.916667	0.75	0.333333	1451	1	0.583333	0.416667	1451	0.916667	0.666667	0.416667	1451	1	0.666667	0.333333
1452	0.916667	0.666667	0.416667	1452	0.833333	0.833333	0.333333	1452	0.833333	0.833333	0.333333	1452	0.833333	0.75	0.416667
1453	0.75	0.583333	0.666667	1453	0.916667	0.666667	0.416667	1453	0.833333	0.416667	0.75	1453	1	0.666667	0.333333
1454	0.833333	0.666667	0.5	1454	0.833333	0.583333	0.583333	1454	0.916667	0.75	0.333333	1454	0.916667	0.75	0.333333
1455	0.833333	0.833333	0.333333	1455	0.833333	0.833333	0.333333	1455	1	0.666667	0.333333	1455	1	0.583333	0.416667
1456	0.916667	0.75	0.333333	1456	0.916667	0.666667	0.416667	1456	0.666667	0.75	0.583333	1456	0.75	0.833333	0.416667
1457	1	0.666667	0.333333	1457	0.833333	0.75	0.416667	1457	0.75	0.75	0.5	1457	0.916667	0.75	0.333333
1458	1	0.666667	0.333333	1458	0.916667	0.583333	0.5	1458	1	0.583333	0.416667	1458	1	0.583333	0.416667
1459	1	0.666667	0.333333	1459	1	0.666667	0.333333	1459	1	0.583333	0.416667	1459	1	0.416667	0.583333
1460	0.833333	0.75	0.416667	1460	0.916667	0.583333	0.5	1460	0.75	0.75	0.5	1460	0.833333	0.833333	0.333333
1461	1	0.583333	0.416667	1461	0.833333	0.75	0.416667	1461	0.916667	0.666667	0.416667	1461	1	0.5	0.5
1462	0.833333	0.833333	0.333333	1462	0.916667	0.666667	0.416667	1462	0.75	0.833333	0.416667	1462	0.75	0.833333	0.416667
1463	0.916667	0.5	0.583333	1463	0.666667	0.666667	0.666667	1463	0.75	0.75	0.5	1463	0.75	0.75	0.5
1464	0.833333	0.666667	0.5	1464	0.916667	0.666667	0.416667	1464	0.833333	0.666667	0.5	1464	0.666667	0.583333	0.75
1465	0.916667	0.5	0.583333	1465	0.833333	0.75	0.416667	1465	0.916667	0.666667	0.416667	1465	0.75	0.833333	0.416667
1466	1	0.583333	0.416667	1466	0.666667	0.666667	0.666667	1466	0.833333	0.833333	0.333333	1466	1	0.583333	0.416667
1467	1	0.583333	0.416667	1467	1	0.583333	0.416667	1467	0.916667	0.666667	0.416667	1467	0.916667	0.666667	0.416667
1468	0.916667	0.75	0.333333	1468	0.916667	0.416667	0.666667	1468	0.75	0.833333	0.416667	1468	1	0.583333	0.416667
1469	0.833333	0.666667	0.5	1469	0.833333	0.833333	0.333333	1469	0.75	0.75	0.5	1469	0.666667	0.5	0.833333
1470	1	0.583333	0.416667	1470	0.916667	0.75	0.333333	1470	0.75	0.833333	0.416667	1470	1	0.583333	0.416667
1471	0.666667	0.666667	0.666667	1471	0.916667	0.666667	0.416667	1471	0.75	0.75	0.5	1471	0.916667	0.75	0.333333
1472	1	0.583333	0.416667	1472	0.75	0.833333	0.416667	1472	0.916667	0.75	0.333333	1472	0.833333	0.666667	0.5
1473	0.833333	0.833333	0.333333	1473	0.75	0.75	0.5	1473	0.75	0.833333	0.416667	1473	0.666667	0.5	0.833333
1474	0.666667	0.833333	0.5	1474	0.833333	0.666667	0.5	1474	0.833333	0.75	0.416667	1474	0.916667	0.75	0.333333
1475	0.666667	0.75	0.583333	1475	0.833333	0.666667	0.5	1475	0.916667	0.75	0.333333	1475	0.75	0.833333	0.416667
1476	0.75	0.833333	0.416667	1476	1	0.666667	0.333333	1476	0.916667	0.75	0.333333	1476	0.833333	0.833333	0.333333
1477	0.833333	0.583333	0.583333	1477	1	0.583333	0.416667	1477	0.833333	0.833333	0.333333	1477	0.75	0.75	0.5
1478	0.75	0.833333	0.416667	1478	0.916667	0.583333	0.5	1478	0.916667	0.583333	0.5	1478	0.75	0.833333	0.416667
1479	0.916667	0.75	0.333333	1479	1	0.5	0.5	1479	1	0.333333	0.666667	1479	0.916667	0.5	0.583333
1480	0.916667	0.75	0.333333	1480	0.833333	0.666667	0.5	1480	0.75	0.5	0.75	1480	0.75	0.583333	0.666667
1481	1	0.666667	0.333333	1481	0.916667	0.75	0.333333	1481	0.916667	0.416667	0.666667	1481	1	0.583333	0.416667
1482	0.833333	0.583333	0.583333	1482	0.833333	0.666667	0.5	1482	0.833333	0.666667	0.5	1482	0.833333	0.583333	0.583333
1483	0.916667	0.75	0.333333	1483	0.75	0.5	0.75	1483	0.916667	0.666667	0.416667	1483	0.75	0.583333	0.666667
1484	1	0.583333	0.416667	1484	1	0.416667	0.583333	1484	0.916667	0.583333	0.5	1484	0.666667	0.666667	0.666667
1485	0.916667	0.666667	0.416667	1485	1	0.583333	0.416667	1485	0.75	0.833333	0.416667	1485	0.75	0.833333	0.416667
1486	1	0.666667	0.333333	1486	0.833333	0.666667	0.5	1486	0.75	0.833333	0.416667	1486	0.916667	0.666667	0.416667
1487	0.916667	0.75	0.333333	1487	0.916667	0.666667	0.416667	1487	0.916667	0.666667	0.416667	1487	0.916667	0.75	0.333333
1488	0.916667	0.583333	0.5	1488	0.75	0.75	0.5	1488	0.833333	0.666667	0.5	1488	0.75	0.833333	0.416667
1489	0.916667	0.666667	0.416667	1489	0.75	0.583333	0.666667	1489	0.916667	0.666667	0.416667	1489	0.666667	0.833333	0.5
1490	0.916667	0.5	0.583333	1490	1	0.583333	0.416667	1490	0.916667	0.75	0.333333	1490	0.916667	0.75	0.333333
1491	1	0.666667	0.333333	1491	0.833333	0.833333	0.333333	1491	0.666667	0.75	0.583333	1491	0.75	0.833333	0.416667
1492	0.833333	0.833333	0.333333	1492	0.916667	0.666667	0.416667	1492	0.75	0.833333	0.416667	1492	0.833333	0.833333	0.333333
1493	1	0.5	0.5	1493	0.833333	0.666667	0.5	1493	0.833333	0.75	0.416667	1493	0.75	0.666667	0.583333
1494	1	0.583333	0.416667	1494	1	0.583333	0.416667	1494	0.916667	0.666667	0.416667	1494	1	0.666667	0.333333
1495	0.916667	0.666667	0.416667	1495	1	0.583333	0.416667	1495	0.75	0.75	0.5	1495	0.75	0.5	0.75
1496	1	0.666667	0.333333	1496	0.75	0.583333	0.666667	1496	0.666667	0.75	0.583333	1496	1	0.583333	0.416667
1497	1	0.666667	0.333333	1497	1	0.666667	0.333333	1497	0.75	0.833333	0.416667	1497	0.75	0.75	0.5
1498	0.916667	0.75	0.333333	1498	0.833333	0.75	0.416667	1498	0.916667	0.666667	0.416667	1498	0.75	0.5	0.75
1499	0.916667	0.666667	0.416667	1499	0.916667	0.666667	0.416667	1499	0.666667	0.666667	0.666667	1499	0.666667	0.75	0.583333
1500	0.75	0.75	0.5	1500	0.916667	0.75	0.333333	1500	1	0.583333	0.416667	1500	0.916667	0.75	0.333333
1501	1	0.666667	0.333333	1501	0.833333	0.75	0.416667	1501	0.833333	0.75	0.416667	1501	0.75	0.833333	0.416667
1502	0.833333	0.666667	0.5	1502	0.75	0.75	0.5	1502	0.833333	0.666667	0.5	1502	0.75	0.833333	0.416667
1503	0.916667	0.583333	0.5	1503	0.916667	0.5	0.583333	1503	0.916667	0.75	0.333333	1503	0.833333	0.833333	0.333333
1504	0.916667	0.5	0.583333	1504	1	0.583333	0.416667	1504	1	0.666667	0.333333	1504	1	0.583333	0.416667
1505	0.916667	0.75	0.333333	1505	1	0.583333	0.416667	1505	0.666667	0.666667	0.666667	1505	0.916667	0.666667	0.416667
1506	0.916667	0.75	0.333333	1506	0.916667	0.583333	0.5	1506	0.75	0.583333	0.666667	1506	0.75	0.833333	0.416667
1507	0.916667	0.75	0.333333	1507	0.75	0.5	0.75	1507	0.75	0.833333	0.416667	1507	0.75	0.666667	0.583333
1508	1	0.666667	0.333333	1508	0.75	0.5	0.75	1508	0.666667	0.833333	0.5	1508	0.75	0.833333	0.416667
1509	0.833333	0.75	0.416667	1509	0.833333	0.833333	0.333333	1509	0.833333	0.833333	0.333333	1509	0.916667	0.75	0.333333
1510	1	0.583333	0.416667	1510	0.916667	0.666667	0.416667	1510	0.916667	0.666667	0.416667	1510	0.916667	0.5	0.583333
1511	0.833333	0.666667	0.5	1511	0.916667	0.666667	0.416667	1511	0.833333	0.583333	0.583333	1511	0.583333	0.666667	0.75
1512	0.833333	0.666667	0.5	1512	0.666667	0.75	0.583333	1512	0.666667	0.833333	0.5	1512	0.833333	0.75	0.416667
1513	1	0.583333	0.416667	1513	1	0.666667	0.333333	1513	1	0.583333	0.416667	1513	1	0.583333	0.416667
1514	0.916667	0.75	0.333333	1514	0.833333	0.666667	0.5	1514	0.916667	0.583333	0.5	1514	0.75	0.583333	0.666667
1515	1	0.5	0.5	1515	1	0.583333	0.416667	1515	0.75	0.583333	0.666667	1515	0.666667	0.75	0.583333
1516	0.916667	0.75	0.333333	1516	1	0.5	0.5	1516	0.916667	0.75	0.333333	1516	0.75	0.5	0.75
1517	0.833333	0.666667	0.5	1517	0.75	0.583333	0.666667	1517	0.916667	0.75	0.333333	1517	0.666667	0.75	0.583333
1518	0.833333	0.666667	0.5	1518	0.916667	0.75	0.333333	1518	0.916667	0.666667	0.416667	1518	1	0.666667	0.333333
1519	0.916667	0.75	0.333333	1519	0.833333	0.666667	0.5	1519	0.75	0.5	0.75	1519	0.916667	0.666667	0.416667
1520	0.916667	0.5	0.583333	1520	0.916667	0.666667	0.416667	1520	0.833333	0.75	0.416667	1520	0.916667	0.666667	0.416667
1521	1	0.583333	0.416667	1521	0.666667	0.583333	0.75	1521	0.833333	0.833333	0.333333	1521	1	0.583333	0.416667
1522	0.666667	0.75	0.583333	1522	0.916667	0.583333	0.5	1522	0.75	0.75	0.5	1522	0.75	0.833333	0.416667
1523	0.833333	0.666667	0.5	1523	0.916667	0.666667	0.416667	1523	0.916667	0.75	0.333333	1523	0.833333	0.833333	0.333333
1524	0.833333	0.666667	0.5	1524	0.666667	0.833333	0.5	1524	0.833333	0.5	0.666667	1524	0.75	0.5	0.75
1525	0.666667	0.75	0.583333	1525	0.916667	0.75	0.333333	1525	0.666667	0.583333	0.75	1525	0.833333	0.833333	0.333333
1526	0.916667	0.75	0.333333	1526	0.916667	0.75	0.333333	1526	0.833333	0.75	0.416667	1526	0.75	0.833333	0.416667
1527	0.916667	0.75	0.333333	1527	0.833333	0.833333	0.333333	1527	0.833333	0.75	0.416667	1527	0.75	0.833333	0.416667
1528	0.916667	0.583333	0.5	1528	0.916667	0.666667	0.416667	1528	0.916667	0.75	0.333333	1528	1	0.666667	0.333333
1529	0.833333	0.666667	0.5	1529	1	0.416667	0.583333	1529	0.916667	0.75	0.333333	1529	1	0.583333	0.416667
1530	0.75	0.75	0.5	1530	0.75	0.833333	0.416667	1530	0.833333	0.75	0.416667	1530	1	0.666667	0.333333
1531	0.916667	0.666667	0.416667	1531	0.916667	0.666667	0.416667	1531	0.833333	0.833333	0.333333	1531	0.916667	0.666667	0.416667
1532	0.833333	0.666667	0.5	1532	0.916667	0.75	0.333333	1532	0.833333	0.666667	0.5	1532	0.833333	0.833333	0.333333
1533	0.916667	0.75	0.333333	1533	0.916667	0.666667	0.416667	1533	0.916667	0.75	0.333333	1533	0.666667	0.5	0.833333
1534	0.916667	0.75	0.333333	1534	0.916667	0.75	0.333333	1534	0.916667	0.75	0.333333	1534	0.916667	0.666667	0.416667
1535	0.833333	0.583333	0.583333	1535	0.916667	0.75	0.333333	1535	0.833333	0.666667	0.5	1535	0.833333	0.833333	0.333333
1536	0.916667	0.75	0.333333	1536	0.75	0.5	0.75	1536	0.916667	0.666667	0.416667	1536	0.75	0.75	0.5
1537	0.666667	0.75	0.583333	1537	0.75	0.583333	0.666667	1537	0.833333	0.833333	0.333333	1537	1	0.5	0.5
1538	0.833333	0.583333	0.583333	1538	1	0.416667	0.583333	1538	0.916667	0.666667	0.416667	1538	0.916667	0.75	0.333333
1539	0.916667	0.75	0.333333	1539	0.916667	0.75	0.333333	1539	0.916667	0.75	0.333333	1539	0.833333	0.833333	0.333333
1540	1	0.666667	0.333333	1540	0.916667	0.583333	0.5	1540	0.916667	0.666667	0.416667	1540	0.833333	0.666667	0.5
1541	0.833333	0.583333	0.583333	1541	0.833333	0.75	0.416667	1541	0.916667	0.75	0.333333	1541	0.833333	0.666667	0.5
1542	1	0.5	0.5	1542	0.916667	0.416667	0.666667	1542	0.916667	0.666667	0.416667	1542	1	0.666667	0.333333
1543	0.833333	0.666667	0.5	1543	0.916667	0.75	0.333333	1543	0.916667	0.75	0.333333	1543	1	0.416667	0.583333
1544	0.833333	0.583333	0.583333	1544	0.833333	0.75	0.416667	1544	0.666667	0.833333	0.5	1544	0.833333	0.833333	0.333333
1545	0.916667	0.5	0.583333	1545	0.916667	0.75	0.333333	1545	0.833333	0.416667	0.75	1545	1	0.583333	0.416667
1546	1	0.583333	0.416667	1546	0.916667	0.75	0.333333	1546	0.666667	0.666667	0.666667	1546	0.916667	0.666667	0.416667
1547	1	0.666667	0.333333	1547	1	0.583333	0.416667	1547	0.833333	0.833333	0.333333	1547	0.916667	0.75	0.333333
1548	1	0.583333	0.416667	1548	1	0.583333	0.416667	1548	0.666667	0.666667	0.666667	1548	1	0.666667	0.333333
1549	1	0.666667	0.333333	1549	0.916667	0.75	0.333333	1549	0.833333	0.75	0.416667	1549	0.916667	0.583333	0.5
1550	0.833333	0.833333	0.333333	1550	0.75	0.583333	0.666667	1550	0.916667	0.666667	0.416667	1550	0.916667	0.75	0.333333
1551	1	0.583333	0.416667	1551	0.916667	0.583333	0.5	1551	0.833333	0.666667	0.5	1551	1	0.666667	0.333333
1552	0.916667	0.75	0.333333	1552	0.916667	0.666667	0.416667	1552	0.833333	0.833333	0.333333	1552	1	0.666667	0.333333
1553	1	0.583333	0.416667	1553	0.833333	0.666667	0.5	1553	1	0.583333	0.416667	1553	1	0.666667	0.333333
1554	0.75	0.583333	0.666667	1554	1	0.583333	0.416667	1554	0.75	0.666667	0.583333	1554	1	0.583333	0.416667
1555	1	0.666667	0.333333	1555	1	0.666667	0.333333	1555	0.666667	0.666667	0.666667	1555	0.833333	0.833333	0.333333
1556	0.833333	0.75	0.416667	1556	1	0.5	0.5	1556	1	0.583333	0.416667	1556	1	0.666667	0.333333
1557	0.833333	0.583333	0.583333	1557	1	0.583333	0.416667	1557	1	0.583333	0.416667	1557	0.833333	0.75	0.416667
1558	1	0.666667	0.333333	1558	0.75	0.75	0.5	1558	0.666667	0.75	0.583333	1558	0.75	0.833333	0.416667
1559	0.75	0.666667	0.583333	1559	0.75	0.75	0.5	1559	0.833333	0.833333	0.333333	1559	0.75	0.833333	0.416667
1560	0.916667	0.75	0.333333	1560	1	0.666667	0.333333	1560	0.833333	0.75	0.416667	1560	0.833333	0.75	0.416667
1561	1	0.583333	0.416667	1561	0.833333	0.75	0.416667	1561	0.75	0.75	0.5	1561	0.916667	0.666667	0.416667
1562	0.666667	0.833333	0.5	1562	0.666667	0.833333	0.5	1562	0.75	0.833333	0.416667	1562	0.75	0.833333	0.416667
1563	0.833333	0.75	0.416667	1563	0.833333	0.75	0.416667	1563	0.916667	0.666667	0.416667	1563	1	0.666667	0.333333
1564	0.666667	0.75	0.583333	1564	0.833333	0.833333	0.333333	1564	0.75	0.833333	0.416667	1564	0.666667	0.833333	0.5
1565	1	0.5	0.5	1565	0.916667	0.666667	0.416667	1565	0.916667	0.666667	0.416667	1565	0.833333	0.5	0.666667
1566	0.916667	0.666667	0.416667	1566	0.916667	0.75	0.333333	1566	1	0.5	0.5	1566	1	0.666667	0.333333
1567	0.833333	0.75	0.416667	1567	0.833333	0.666667	0.5	1567	1	0.583333	0.416667	1567	1	0.583333	0.416667
1568	0.833333	0.416667	0.75	1568	0.916667	0.666667	0.416667	1568	0.75	0.833333	0.416667	1568	0.75	0.583333	0.666667
1569	0.833333	0.666667	0.5	1569	0.916667	0.75	0.333333	1569	0.916667	0.75	0.333333	1569	0.916667	0.75	0.333333
1570	1	0.666667	0.333333	1570	0.666667	0.833333	0.5	1570	0.833333	0.5	0.666667	1570	1	0.583333	0.416667
1571	0.833333	0.5	0.666667	1571	0.916667	0.666667	0.416667	1571	0.75	0.583333	0.666667	1571	0.916667	0.583333	0.5
1572	0.666667	0.666667	0.666667	1572	0.833333	0.833333	0.333333	1572	0.833333	0.666667	0.5	1572	0.916667	0.75	0.333333
1573	1	0.666667	0.333333	1573	0.75	0.75	0.5	1573	0.916667	0.666667	0.416667	1573	0.916667	0.75	0.333333
1574	0.666667	0.833333	0.5	1574	0.916667	0.75	0.333333	1574	0.666667	0.833333	0.5	1574	0.666667	0.75	0.583333
1575	0.833333	0.833333	0.333333	1575	0.916667	0.75	0.333333	1575	0.666667	0.75	0.583333	1575	0.75	0.833333	0.416667
1576	0.833333	0.583333	0.583333	1576	0.916667	0.75	0.333333	1576	0.833333	0.833333	0.333333	1576	0.833333	0.833333	0.333333
1577	0.916667	0.75	0.333333	1577	0.916667	0.75	0.333333	1577	0.75	0.833333	0.416667	1577	0.833333	0.833333	0.333333
1578	0.916667	0.666667	0.416667	1578	0.75	0.5	0.75	1578	0.666667	0.666667	0.666667	1578	0.833333	0.666667	0.5
1579	1	0.583333	0.416667	1579	1	0.583333	0.416667	1579	0.916667	0.666667	0.416667	1579	0.666667	0.75	0.583333
1580	0.833333	0.666667	0.5	1580	0.916667	0.666667	0.416667	1580	0.666667	0.5	0.833333	1580	0.666667	0.5	0.833333
1581	1	0.5	0.5	1581	0.75	0.666667	0.583333	1581	0.916667	0.75	0.333333	1581	1	0.583333	0.416667
1582	1	0.666667	0.333333	1582	0.75	0.666667	0.583333	1582	0.666667	0.583333	0.75	1582	0.916667	0.5	0.583333
1583	0.666667	0.75	0.583333	1583	0.916667	0.666667	0.416667	1583	0.916667	0.666667	0.416667	1583	0.75	0.833333	0.416667
1584	0.916667	0.666667	0.416667	1584	0.833333	0.666667	0.5	1584	0.833333	0.666667	0.5	1584	0.916667	0.75	0.333333
1585	1	0.583333	0.416667	1585	0.666667	0.75	0.583333	1585	0.833333	0.833333	0.333333	1585	0.833333	0.833333	0.333333
1586	0.916667	0.75	0.333333	1586	0.75	0.833333	0.416667	1586	0.75	0.833333	0.416667	1586	0.75	0.833333	0.416667
1587	1	0.583333	0.416667	1587	0.916667	0.75	0.333333	1587	0.833333	0.833333	0.333333	1587	0.75	0.833333	0.416667
1588	0.75	0.833333	0.416667	1588	0.666667	0.833333	0.5	1588	0.75	0.833333	0.416667	1588	0.833333	0.833333	0.333333
1589	0.916667	0.75	0.333333	1589	0.833333	0.666667	0.5	1589	0.75	0.75	0.5	1589	1	0.666667	0.333333
1590	0.916667	0.666667	0.416667	1590	0.833333	0.583333	0.583333	1590	1	0.666667	0.333333	1590	0.833333	0.833333	0.333333
1591	0.833333	0.833333	0.333333	1591	1	0.666667	0.333333	1591	0.75	0.833333	0.416667	1591	0.75	0.75	0.5
1592	0.916667	0.75	0.333333	1592	0.75	0.583333	0.666667	1592	0.833333	0.833333	0.333333	1592	0.916667	0.75	0.333333
1593	1	0.666667	0.333333	1593	0.916667	0.666667	0.416667	1593	0.916667	0.666667	0.416667	1593	0.916667	0.75	0.333333
1594	0.75	0.833333	0.416667	1594	0.666667	0.666667	0.666667	1594	0.75	0.583333	0.666667	1594	0.833333	0.833333	0.333333
1595	0.916667	0.75	0.333333	1595	0.916667	0.75	0.333333	1595	0.833333	0.833333	0.333333	1595	0.916667	0.75	0.333333
1596	1	0.5	0.5	1596	1	0.583333	0.416667	1596	0.833333	0.666667	0.5	1596	0.833333	0.416667	0.75
1597	0.916667	0.75	0.333333	1597	0.916667	0.666667	0.416667	1597	0.916667	0.75	0.333333	1597	0.916667	0.75	0.333333
1598	1	0.583333	0.416667	1598	0.75	0.5	0.75	1598	0.833333	0.583333	0.583333	1598	0.666667	0.5	0.833333
1599	1	0.666667	0.333333	1599	0.916667	0.75	0.333333	1599	0.916667	0.75	0.333333	1599	0.916667	0.75	0.333333
1600	0.916667	0.75	0.333333	1600	0.916667	0.666667	0.416667	1600	0.666667	0.75	0.583333	1600	0.666667	0.666667	0.666667
1601	0.833333	0.666667	0.5	1601	0.666667	0.75	0.583333	1601	0.666667	0.583333	0.75	1601	0.666667	0.75	0.583333
1602	1	0.666667	0.333333	1602	1	0.666667	0.333333	1602	0.75	0.75	0.5	1602	1	0.583333	0.416667
1603	1	0.583333	0.416667	1603	0.75	0.75	0.5	1603	0.666667	0.833333	0.5	1603	0.666667	0.833333	0.5
1604	1	0.583333	0.416667	1604	1	0.416667	0.583333	1604	1	0.666667	0.333333	1604	0.916667	0.583333	0.5
1605	1	0.666667	0.333333	1605	1	0.583333	0.416667	1605	0.916667	0.75	0.333333	1605	1	0.666667	0.333333
1606	1	0.583333	0.416667	1606	0.833333	0.75	0.416667	1606	0.833333	0.833333	0.333333	1606	0.833333	0.666667	0.5
1607	0.833333	0.583333	0.583333	1607	0.916667	0.666667	0.416667	1607	0.916667	0.75	0.333333	1607	1	0.583333	0.416667
1608	1	0.666667	0.333333	1608	0.75	0.75	0.5	1608	0.916667	0.75	0.333333	1608	0.833333	0.833333	0.333333
1609	0.916667	0.5	0.583333	1609	0.75	0.5	0.75	1609	0.916667	0.75	0.333333	1609	1	0.583333	0.416667
1610	0.916667	0.75	0.333333	1610	0.916667	0.666667	0.416667	1610	1	0.583333	0.416667	1610	0.75	0.75	0.5
1611	1	0.666667	0.333333	1611	0.916667	0.666667	0.416667	1611	1	0.583333	0.416667	1611	0.833333	0.583333	0.583333
1612	0.916667	0.5	0.583333	1612	1	0.5	0.5	1612	0.833333	0.583333	0.583333	1612	1	0.666667	0.333333
1613	0.75	0.75	0.5	1613	0.833333	0.75	0.416667	1613	0.833333	0.75	0.416667	1613	0.75	0.833333	0.416667
1614	0.75	0.666667	0.583333	1614	0.916667	0.666667	0.416667	1614	0.916667	0.75	0.333333	1614	0.833333	0.833333	0.333333
1615	0.916667	0.75	0.333333	1615	0.833333	0.416667	0.75	1615	0.916667	0.666667	0.416667	1615	0.666667	0.5	0.833333
1616	1	0.666667	0.333333	1616	0.75	0.666667	0.583333	1616	0.833333	0.833333	0.333333	1616	0.833333	0.833333	0.333333
1617	1	0.666667	0.333333	1617	1	0.666667	0.333333	1617	0.666667	0.75	0.583333	1617	0.916667	0.75	0.333333
1618	0.833333	0.666667	0.5	1618	1	0.666667	0.333333	1618	0.75	0.75	0.5	1618	0.833333	0.833333	0.333333
1619	1	0.583333	0.416667	1619	0.75	0.75	0.5	1619	0.666667	0.666667	0.666667	1619	0.75	0.833333	0.416667
1620	1	0.5	0.5	1620	0.916667	0.583333	0.5	1620	0.916667	0.666667	0.416667	1620	1	0.666667	0.333333
1621	1	0.5	0.5	1621	0.916667	0.666667	0.416667	1621	1	0.416667	0.583333	1621	0.666667	0.583333	0.75
1622	1	0.5	0.5	1622	0.666667	0.666667	0.666667	1622	0.666667	0.666667	0.666667	1622	0.666667	0.833333	0.5
1623	1	0.5	0.5	1623	1	0.666667	0.333333	1623	0.833333	0.5	0.666667	1623	1	0.583333	0.416667
1624	0.916667	0.75	0.333333	1624	0.833333	0.583333	0.583333	1624	0.75	0.833333	0.416667	1624	0.666667	0.666667	0.666667
1625	0.916667	0.75	0.333333	1625	0.916667	0.666667	0.416667	1625	0.833333	0.833333	0.333333	1625	0.833333	0.75	0.416667
1626	0.833333	0.583333	0.583333	1626	0.833333	0.5	0.666667	1626	0.75	0.75	0.5	1626	0.833333	0.5	0.666667
1627	0.75	0.833333	0.416667	1627	0.75	0.833333	0.416667	1627	0.75	0.833333	0.416667	1627	0.75	0.75	0.5
1628	1	0.666667	0.333333	1628	1	0.583333	0.416667	1628	0.916667	0.666667	0.416667	1628	0.916667	0.75	0.333333
1629	0.916667	0.666667	0.416667	1629	1	0.666667	0.333333	1629	0.75	0.75	0.5	1629	0.666667	0.583333	0.75
1630	1	0.666667	0.333333	1630	0.833333	0.75	0.416667	1630	0.916667	0.75	0.333333	1630	0.916667	0.666667	0.416667
1631	1	0.5	0.5	1631	0.916667	0.416667	0.666667	1631	1	0.583333	0.416667	1631	1	0.583333	0.416667
1632	1	0.5	0.5	1632	0.916667	0.666667	0.416667	1632	0.916667	0.666667	0.416667	1632	0.833333	0.416667	0.75
1633	0.666667	0.666667	0.666667	1633	1	0.583333	0.416667	1633	0.833333	0.75	0.416667	1633	0.833333	0.666667	0.5
1634	0.75	0.666667	0.583333	1634	0.75	0.75	0.5	1634	0.75	0.583333	0.666667	1634	0.833333	0.75	0.416667
1635	1	0.666667	0.333333	1635	1	0.583333	0.416667	1635	0.833333	0.583333	0.583333	1635	0.833333	0.583333	0.583333
1636	0.916667	0.75	0.333333	1636	0.916667	0.75	0.333333	1636	0.833333	0.833333	0.333333	1636	1	0.666667	0.333333
1637	0.833333	0.666667	0.5	1637	0.916667	0.666667	0.416667	1637	0.833333	0.416667	0.75	1637	0.916667	0.75	0.333333
1638	1	0.583333	0.416667	1638	0.916667	0.583333	0.5	1638	0.833333	0.666667	0.5	1638	1	0.583333	0.416667
1639	0.833333	0.666667	0.5	1639	0.833333	0.75	0.416667	1639	0.916667	0.75	0.333333	1639	0.833333	0.75	0.416667
1640	0.75	0.583333	0.666667	1640	0.916667	0.666667	0.416667	1640	0.75	0.833333	0.416667	1640	0.583333	0.666667	0.75
1641	0.833333	0.583333	0.583333	1641	0.666667	0.75	0.583333	1641	0.75	0.833333	0.416667	1641	0.666667	0.666667	0.666667
1642	1	0.583333	0.416667	1642	0.916667	0.583333	0.5	1642	0.916667	0.75	0.333333	1642	0.833333	0.5	0.666667
1643	0.916667	0.75	0.333333	1643	0.666667	0.75	0.583333	1643	0.916667	0.75	0.333333	1643	0.916667	0.666667	0.416667
1644	0.833333	0.666667	0.5	1644	0.833333	0.833333	0.333333	1644	0.833333	0.75	0.416667	1644	0.833333	0.833333	0.333333
1645	0.833333	0.75	0.416667	1645	0.916667	0.75	0.333333	1645	0.916667	0.5	0.583333	1645	0.75	0.5	0.75
1646	1	0.666667	0.333333	1646	0.833333	0.5	0.666667	1646	0.833333	0.666667	0.5	1646	0.916667	0.75	0.333333
1647	1	0.666667	0.333333	1647	0.916667	0.583333	0.5	1647	0.916667	0.666667	0.416667	1647	1	0.666667	0.333333
1648	0.833333	0.666667	0.5	1648	1	0.583333	0.416667	1648	0.666667	0.833333	0.5	1648	1	0.666667	0.333333
1649	1	0.666667	0.333333	1649	0.916667	0.583333	0.5	1649	0.916667	0.75	0.333333	1649	0.75	0.666667	0.583333
1650	1	0.666667	0.333333	1650	1	0.666667	0.333333	1650	1	0.666667	0.333333	1650	0.916667	0.666667	0.416667
1651	1	0.583333	0.416667	1651	0.916667	0.5	0.583333	1651	0.666667	0.75	0.583333	1651	1	0.666667	0.333333
1652	0.833333	0.75	0.416667	1652	1	0.583333	0.416667	1652	0.916667	0.75	0.333333	1652	1	0.583333	0.416667
1653	1	0.583333	0.416667	1653	1	0.583333	0.416667	1653	0.916667	0.666667	0.416667	1653	0.916667	0.5	0.583333
1654	0.916667	0.75	0.333333	1654	0.833333	0.666667	0.5	1654	0.833333	0.75	0.416667	1654	0.833333	0.583333	0.583333
1655	0.833333	0.666667	0.5	1655	1	0.583333	0.416667	1655	0.916667	0.666667	0.416667	1655	1	0.583333	0.416667
1656	1	0.666667	0.333333	1656	0.916667	0.5	0.583333	1656	0.916667	0.666667	0.416667	1656	1	0.583333	0.416667
1657	0.916667	0.75	0.333333	1657	0.916667	0.666667	0.416667	1657	0.916667	0.75	0.333333	1657	0.916667	0.75	0.333333
1658	1	0.5	0.5	1658	0.75	0.416667	0.833333	1658	1	0.5	0.5	1658	1	0.666667	0.333333
1659	1	0.5	0.5	1659	1	0.583333	0.416667	1659	0.833333	0.666667	0.5	1659	1	0.666667	0.333333
1660	1	0.583333	0.416667	1660	0.916667	0.666667	0.416667	1660	0.916667	0.583333	0.5	1660	1	0.583333	0.416667
1661	0.75	0.833333	0.416667	1661	0.75	0.583333	0.666667	1661	0.833333	0.833333	0.333333	1661	0.833333	0.833333	0.333333
1662	0.916667	0.75	0.333333	1662	1	0.583333	0.416667	1662	0.833333	0.75	0.416667	1662	1	0.666667	0.333333
1663	1	0.5	0.5	1663	0.666667	0.666667	0.666667	1663	0.75	0.75	0.5	1663	0.916667	0.666667	0.416667
1664	0.833333	0.5	0.666667	1664	1	0.666667	0.333333	1664	0.833333	0.833333	0.333333	1664	0.916667	0.666667	0.416667
1665	0.666667	0.833333	0.5	1665	0.75	0.833333	0.416667	1665	0.75	0.833333	0.416667	1665	0.833333	0.833333	0.333333
1666	1	0.666667	0.333333	1666	0.916667	0.666667	0.416667	1666	1	0.583333	0.416667	1666	0.75	0.583333	0.666667
1667	0.916667	0.583333	0.5	1667	0.666667	0.583333	0.75	1667	0.75	0.75	0.5	1667	0.75	0.833333	0.416667
1668	0.833333	0.75	0.416667	1668	1	0.583333	0.416667	1668	0.916667	0.666667	0.416667	1668	1	0.666667	0.333333
1669	1	0.583333	0.416667	1669	0.916667	0.75	0.333333	1669	0.916667	0.666667	0.416667	1669	1	0.666667	0.333333
1670	1	0.583333	0.416667	1670	1	0.666667	0.333333	1670	1	0.666667	0.333333	1670	1	0.583333	0.416667
1671	1	0.583333	0.416667	1671	1	0.583333	0.416667	1671	0.916667	0.583333	0.5	1671	0.75	0.75	0.5
1672	1	0.5	0.5	1672	1	0.666667	0.333333	1672	0.666667	0.833333	0.5	1672	0.833333	0.666667	0.5
1673	0.916667	0.666667	0.416667	1673	0.833333	0.666667	0.5	1673	0.916667	0.666667	0.416667	1673	0.916667	0.666667	0.416667
1674	0.833333	0.583333	0.583333	1674	0.833333	0.75	0.416667	1674	1	0.583333	0.416667	1674	1	0.583333	0.416667
1675	1	0.583333	0.416667	1675	1	0.666667	0.333333	1675	1	0.416667	0.583333	1675	1	0.5	0.5
1676	1	0.583333	0.416667	1676	1	0.5	0.5	1676	0.916667	0.666667	0.416667	1676	1	0.5	0.5
1677	0.833333	0.5	0.666667	1677	0.916667	0.666667	0.416667	1677	1	0.583333	0.416667	1677	1	0.583333	0.416667
1678	1	0.666667	0.333333	1678	0.916667	0.75	0.333333	1678	0.916667	0.75	0.333333	1678	1	0.666667	0.333333
1679	0.916667	0.666667	0.416667	1679	0.916667	0.666667	0.416667	1679	0.666667	0.666667	0.666667	1679	0.916667	0.666667	0.416667
1680	0.916667	0.75	0.333333	1680	1	0.666667	0.333333	1680	1	0.583333	0.416667	1680	0.916667	0.75	0.333333
1681	0.916667	0.666667	0.416667	1681	0.75	0.583333	0.666667	1681	0.916667	0.666667	0.416667	1681	0.833333	0.833333	0.333333
1682	0.666667	0.583333	0.75	1682	1	0.5	0.5	1682	0.75	0.833333	0.416667	1682	0.75	0.833333	0.416667
1683	1	0.583333	0.416667	1683	0.916667	0.75	0.333333	1683	0.916667	0.666667	0.416667	1683	0.833333	0.666667	0.5
1684	1	0.583333	0.416667	1684	1	0.416667	0.583333	1684	0.916667	0.75	0.333333	1684	0.75	0.5	0.75
1685	1	0.666667	0.333333	1685	1	0.5	0.5	1685	0.916667	0.75	0.333333	1685	0.75	0.833333	0.416667
1686	1	0.583333	0.416667	1686	0.916667	0.75	0.333333	1686	0.916667	0.75	0.333333	1686	0.916667	0.75	0.333333
1687	1	0.583333	0.416667	1687	1	0.666667	0.333333	1687	0.916667	0.75	0.333333	1687	0.833333	0.666667	0.5
1688	1	0.583333	0.416667	1688	0.916667	0.583333	0.5	1688	1	0.5	0.5	1688	1	0.666667	0.333333
1689	0.916667	0.75	0.333333	1689	0.916667	0.75	0.333333	1689	0.916667	0.666667	0.416667	1689	0.666667	0.833333	0.5
1690	0.916667	0.666667	0.416667	1690	1	0.666667	0.333333	1690	0.916667	0.583333	0.5	1690	0.916667	0.666667	0.416667
1691	1	0.583333	0.416667	1691	0.666667	0.666667	0.666667	1691	0.666667	0.666667	0.666667	1691	0.75	0.75	0.5
1692	1	0.583333	0.416667	1692	1	0.583333	0.416667	1692	0.916667	0.666667	0.416667	1692	0.833333	0.833333	0.333333
1693	1	0.583333	0.416667	1693	0.916667	0.75	0.333333	1693	1	0.5	0.5	1693	0.916667	0.666667	0.416667
1694	0.916667	0.75	0.333333	1694	0.666667	0.583333	0.75	1694	0.75	0.583333	0.666667	1694	0.75	0.75	0.5
1695	0.916667	0.666667	0.416667	1695	0.666667	0.666667	0.666667	1695	0.666667	0.666667	0.666667	1695	1	0.583333	0.416667
1696	0.916667	0.5	0.583333	1696	0.916667	0.666667	0.416667	1696	0.916667	0.75	0.333333	1696	0.833333	0.666667	0.5
1697	0.833333	0.666667	0.5	1697	0.666667	0.75	0.583333	1697	0.833333	0.75	0.416667	1697	0.75	0.5	0.75
1698	0.833333	0.666667	0.5	1698	0.833333	0.583333	0.583333	1698	0.833333	0.666667	0.5	1698	0.75	0.666667	0.583333
1699	1	0.666667	0.333333	1699	1	0.583333	0.416667	1699	0.916667	0.666667	0.416667	1699	1	0.666667	0.333333
1700	0.916667	0.75	0.333333	1700	0.833333	0.833333	0.333333	1700	1	0.666667	0.333333	1700	0.833333	0.666667	0.5
1701	1	0.666667	0.333333	1701	0.833333	0.666667	0.5	1701	0.916667	0.666667	0.416667	1701	0.833333	0.666667	0.5
1702	0.75	0.833333	0.416667	1702	0.75	0.833333	0.416667	1702	0.75	0.75	0.5	1702	0.75	0.833333	0.416667
1703	1	0.666667	0.333333	1703	0.916667	0.583333	0.5	1703	0.916667	0.75	0.333333	1703	1	0.583333	0.416667
1704	0.833333	0.75	0.416667	1704	0.916667	0.75	0.333333	1704	0.916667	0.75	0.333333	1704	0.916667	0.75	0.333333
1705	0.666667	0.833333	0.5	1705	0.75	0.583333	0.666667	1705	0.833333	0.833333	0.333333	1705	0.666667	0.833333	0.5
1706	0.916667	0.75	0.333333	1706	1	0.583333	0.416667	1706	0.833333	0.75	0.416667	1706	0.75	0.833333	0.416667
1707	1	0.583333	0.416667	1707	1	0.583333	0.416667	1707	0.833333	0.5	0.666667	1707	0.916667	0.75	0.333333
1708	1	0.583333	0.416667	1708	0.916667	0.583333	0.5	1708	0.916667	0.75	0.333333	1708	0.75	0.75	0.5
1709	0.916667	0.666667	0.416667	1709	0.916667	0.666667	0.416667	1709	0.916667	0.75	0.333333	1709	0.833333	0.833333	0.333333
1710	1	0.666667	0.333333	1710	0.916667	0.666667	0.416667	1710	0.916667	0.666667	0.416667	1710	0.916667	0.75	0.333333
1711	1	0.666667	0.333333	1711	0.916667	0.666667	0.416667	1711	0.916667	0.583333	0.5	1711	0.916667	0.416667	0.666667
1712	0.916667	0.666667	0.416667	1712	1	0.583333	0.416667	1712	0.833333	0.75	0.416667	1712	0.666667	0.416667	0.916667
1713	0.916667	0.75	0.333333	1713	0.916667	0.666667	0.416667	1713	0.916667	0.75	0.333333	1713	0.916667	0.75	0.333333
1714	0.916667	0.75	0.333333	1714	0.75	0.583333	0.666667	1714	0.916667	0.666667	0.416667	1714	0.833333	0.833333	0.333333
1715	1	0.583333	0.416667	1715	0.75	0.833333	0.416667	1715	0.833333	0.583333	0.583333	1715	1	0.583333	0.416667
1716	0.916667	0.5	0.583333	1716	0.75	0.583333	0.666667	1716	0.833333	0.5	0.666667	1716	0.75	0.5	0.75
1717	1	0.5	0.5	1717	0.916667	0.666667	0.416667	1717	0.916667	0.666667	0.416667	1717	0.75	0.833333	0.416667
1718	1	0.666667	0.333333	1718	0.916667	0.666667	0.416667	1718	0.833333	0.583333	0.583333	1718	0.916667	0.5	0.583333
1719	1	0.583333	0.416667	1719	1	0.583333	0.416667	1719	0.833333	0.666667	0.5	1719	1	0.666667	0.333333
1720	1	0.666667	0.333333	1720	1	0.583333	0.416667	1720	0.916667	0.75	0.333333	1720	1	0.583333	0.416667
1721	0.916667	0.666667	0.416667	1721	0.75	0.833333	0.416667	1721	0.833333	0.833333	0.333333	1721	0.75	0.833333	0.416667
1722	0.916667	0.75	0.333333	1722	1	0.583333	0.416667	1722	0.916667	0.666667	0.416667	1722	0.916667	0.75	0.333333
1723	0.916667	0.666667	0.416667	1723	0.916667	0.666667	0.416667	1723	0.916667	0.75	0.333333	1723	1	0.666667	0.333333
1724	1	0.583333	0.416667	1724	0.916667	0.5	0.583333	1724	0.75	0.583333	0.666667	1724	0.916667	0.5	0.583333
1725	0.833333	0.583333	0.583333	1725	0.833333	0.666667	0.5	1725	0.833333	0.666667	0.5	1725	0.666667	0.75	0.583333
1726	0.916667	0.75	0.333333	1726	0.916667	0.75	0.333333	1726	0.916667	0.75	0.333333	1726	0.916667	0.75	0.333333
1727	0.833333	0.583333	0.583333	1727	0.75	0.583333	0.666667	1727	0.916667	0.75	0.333333	1727	0.833333	0.833333	0.333333
1728	1	0.583333	0.416667	1728	0.916667	0.583333	0.5	1728	1	0.5	0.5	1728	0.833333	0.583333	0.583333
1729	0.916667	0.666667	0.416667	1729	0.75	0.666667	0.583333	1729	0.75	0.833333	0.416667	1729	0.75	0.583333	0.666667
1730	0.916667	0.75	0.333333	1730	0.833333	0.666667	0.5	1730	0.916667	0.666667	0.416667	1730	0.833333	0.666667	0.5
1731	0.666667	0.75	0.583333	1731	0.666667	0.833333	0.5	1731	0.666667	0.833333	0.5	1731	0.666667	0.75	0.583333
1732	0.833333	0.583333	0.583333	1732	0.833333	0.5	0.666667	1732	1	0.666667	0.333333	1732	0.916667	0.666667	0.416667
1733	0.666667	0.75	0.583333	1733	0.833333	0.583333	0.583333	1733	0.916667	0.75	0.333333	1733	0.75	0.833333	0.416667
1734	1	0.583333	0.416667	1734	0.916667	0.666667	0.416667	1734	1	0.583333	0.416667	1734	1	0.5	0.5
1735	0.833333	0.666667	0.5	1735	0.916667	0.75	0.333333	1735	0.916667	0.75	0.333333	1735	0.916667	0.75	0.333333
1736	1	0.583333	0.416667	1736	1	0.583333	0.416667	1736	0.916667	0.666667	0.416667	1736	0.916667	0.666667	0.416667
1737	1	0.583333	0.416667	1737	1	0.5	0.5	1737	1	0.666667	0.333333	1737	0.833333	0.75	0.416667
1738	1	0.666667	0.333333	1738	0.916667	0.75	0.333333	1738	0.833333	0.75	0.416667	1738	0.916667	0.75	0.333333
1739	1	0.5	0.5	1739	0.916667	0.75	0.333333	1739	0.833333	0.666667	0.5	1739	0.916667	0.75	0.333333
1740	0.75	0.583333	0.666667	1740	1	0.583333	0.416667	1740	1	0.583333	0.416667	1740	0.916667	0.583333	0.5
1741	0.916667	0.666667	0.416667	1741	0.833333	0.666667	0.5	1741	1	0.583333	0.416667	1741	0.833333	0.583333	0.583333
1742	0.916667	0.75	0.333333	1742	0.833333	0.75	0.416667	1742	0.833333	0.75	0.416667	1742	0.666667	0.666667	0.666667
1743	1	0.583333	0.416667	1743	0.75	0.666667	0.583333	1743	0.916667	0.75	0.333333	1743	0.75	0.833333	0.416667
1744	1	0.666667	0.333333	1744	1	0.666667	0.333333	1744	0.916667	0.666667	0.416667	1744	0.833333	0.666667	0.5
1745	1	0.666667	0.333333	1745	1	0.583333	0.416667	1745	0.833333	0.583333	0.583333	1745	1	0.583333	0.416667
1746	0.916667	0.75	0.333333	1746	0.916667	0.75	0.333333	1746	0.833333	0.666667	0.5	1746	0.833333	0.416667	0.75
1747	0.916667	0.75	0.333333	1747	1	0.666667	0.333333	1747	1	0.666667	0.333333	1747	0.916667	0.583333	0.5
1748	1	0.5	0.5	1748	0.666667	0.666667	0.666667	1748	0.833333	0.75	0.416667	1748	0.666667	0.416667	0.916667
1749	1	0.583333	0.416667	1749	0.833333	0.666667	0.5	1749	0.833333	0.666667	0.5	1749	0.833333	0.666667	0.5
1750	0.833333	0.666667	0.5	1750	0.833333	0.666667	0.5	1750	0.75	0.5	0.75	1750	0.666667	0.75	0.583333
1751	1	0.666667	0.333333	1751	0.75	0.5	0.75	1751	0.75	0.833333	0.416667	1751	0.916667	0.75	0.333333
1752	1	0.583333	0.416667	1752	1	0.666667	0.333333	1752	0.916667	0.666667	0.416667	1752	1	0.583333	0.416667
1753	0.916667	0.666667	0.416667	1753	0.666667	0.666667	0.666667	1753	0.666667	0.666667	0.666667	1753	0.833333	0.5	0.666667
1754	0.833333	0.583333	0.583333	1754	0.916667	0.583333	0.5	1754	0.916667	0.666667	0.416667	1754	0.75	0.833333	0.416667
1755	1	0.583333	0.416667	1755	0.75	0.583333	0.666667	1755	1	0.583333	0.416667	1755	0.916667	0.75	0.333333
1756	0.916667	0.75	0.333333	1756	0.916667	0.583333	0.5	1756	0.833333	0.666667	0.5	1756	0.916667	0.5	0.583333
1757	0.833333	0.583333	0.583333	1757	0.916667	0.75	0.333333	1757	0.916667	0.666667	0.416667	1757	1	0.583333	0.416667
1758	0.833333	0.583333	0.583333	1758	0.75	0.833333	0.416667	1758	0.916667	0.666667	0.416667	1758	1	0.583333	0.416667
1759	0.75	0.583333	0.666667	1759	0.75	0.583333	0.666667	1759	0.75	0.833333	0.416667	1759	0.833333	0.666667	0.5
1760	0.916667	0.75	0.333333	1760	0.916667	0.75	0.333333	1760	0.833333	0.583333	0.583333	1760	0.916667	0.75	0.333333
1761	0.916667	0.583333	0.5	1761	0.916667	0.666667	0.416667	1761	0.833333	0.666667	0.5	1761	0.916667	0.75	0.333333
1762	0.916667	0.75	0.333333	1762	0.75	0.75	0.5	1762	0.916667	0.666667	0.416667	1762	0.916667	0.666667	0.416667
1763	0.833333	0.666667	0.5	1763	0.75	0.666667	0.583333	1763	0.666667	0.75	0.583333	1763	0.916667	0.75	0.333333
1764	0.916667	0.5	0.583333	1764	0.75	0.833333	0.416667	1764	0.75	0.75	0.5	1764	0.833333	0.5	0.666667
1765	1	0.583333	0.416667	1765	0.916667	0.75	0.333333	1765	1	0.666667	0.333333	1765	1	0.666667	0.333333
1766	0.916667	0.666667	0.416667	1766	0.75	0.416667	0.833333	1766	0.75	0.833333	0.416667	1766	1	0.666667	0.333333
1767	0.916667	0.75	0.333333	1767	0.916667	0.75	0.333333	1767	0.916667	0.666667	0.416667	1767	0.833333	0.833333	0.333333
1768	1	0.583333	0.416667	1768	0.916667	0.5	0.583333	1768	0.833333	0.75	0.416667	1768	1	0.583333	0.416667
1769	0.833333	0.75	0.416667	1769	0.75	0.75	0.5	1769	0.916667	0.75	0.333333	1769	0.916667	0.75	0.333333
1770	0.916667	0.75	0.333333	1770	0.833333	0.666667	0.5	1770	0.75	0.666667	0.583333	1770	0.666667	0.666667	0.666667
1771	0.916667	0.5	0.583333	1771	0.916667	0.666667	0.416667	1771	0.916667	0.416667	0.666667	1771	0.916667	0.75	0.333333
1772	1	0.583333	0.416667	1772	1	0.583333	0.416667	1772	0.666667	0.583333	0.75	1772	0.916667	0.666667	0.416667
1773	0.916667	0.666667	0.416667	1773	0.916667	0.583333	0.5	1773	0.916667	0.666667	0.416667	1773	1	0.5	0.5
1774	0.75	0.75	0.5	1774	0.666667	0.583333	0.75	1774	0.833333	0.833333	0.333333	1774	0.833333	0.666667	0.5
1775	0.916667	0.75	0.333333	1775	0.666667	0.5	0.833333	1775	0.916667	0.666667	0.416667	1775	0.75	0.833333	0.416667
1776	0.833333	0.666667	0.5	1776	0.916667	0.75	0.333333	1776	0.916667	0.583333	0.5	1776	0.916667	0.583333	0.5
1777	0.833333	0.833333	0.333333	1777	0.833333	0.666667	0.5	1777	0.75	0.666667	0.583333	1777	0.833333	0.75	0.416667
1778	0.75	0.583333	0.666667	1778	0.75	0.833333	0.416667	1778	0.833333	0.833333	0.333333	1778	0.833333	0.833333	0.333333
1779	1	0.5	0.5	1779	0.666667	0.75	0.583333	1779	0.666667	0.666667	0.666667	1779	0.833333	0.833333	0.333333
1780	0.916667	0.75	0.333333	1780	0.916667	0.75	0.333333	1780	0.916667	0.75	0.333333	1780	0.833333	0.833333	0.333333
1781	0.833333	0.75	0.416667	1781	0.916667	0.75	0.333333	1781	0.916667	0.75	0.333333	1781	1	0.666667	0.333333
1782	0.833333	0.583333	0.583333	1782	0.833333	0.666667	0.5	1782	0.916667	0.75	0.333333	1782	0.916667	0.75	0.333333
1783	1	0.666667	0.333333	1783	1	0.5	0.5	1783	0.916667	0.5	0.583333	1783	1	0.583333	0.416667
1784	0.75	0.75	0.5	1784	0.833333	0.75	0.416667	1784	0.833333	0.833333	0.333333	1784	0.75	0.833333	0.416667
1785	1	0.5	0.5	1785	0.833333	0.416667	0.75	1785	0.916667	0.75	0.333333	1785	1	0.666667	0.333333
1786	0.916667	0.5	0.583333	1786	0.916667	0.5	0.583333	1786	1	0.416667	0.583333	1786	1	0.666667	0.333333
1787	1	0.666667	0.333333	1787	1	0.583333	0.416667	1787	0.916667	0.666667	0.416667	1787	0.916667	0.75	0.333333
1788	0.666667	0.666667	0.666667	1788	0.666667	0.583333	0.75	1788	0.75	0.75	0.5	1788	0.75	0.583333	0.666667
1789	1	0.666667	0.333333	1789	0.916667	0.666667	0.416667	1789	0.916667	0.666667	0.416667	1789	0.666667	0.833333	0.5
1790	0.916667	0.75	0.333333	1790	0.666667	0.583333	0.75	1790	0.75	0.833333	0.416667	1790	0.916667	0.75	0.333333
1791	1	0.666667	0.333333	1791	1	0.666667	0.333333	1791	1	0.583333	0.416667	1791	1	0.583333	0.416667
1792	0.833333	0.666667	0.5	1792	0.916667	0.75	0.333333	1792	0.916667	0.75	0.333333	1792	0.833333	0.833333	0.333333
1793	0.833333	0.666667	0.5	1793	0.666667	0.583333	0.75	1793	0.666667	0.75	0.583333	1793	0.833333	0.833333	0.333333
1794	0.833333	0.583333	0.583333	1794	0.833333	0.666667	0.5	1794	0.833333	0.416667	0.75	1794	0.916667	0.666667	0.416667
1795	0.666667	0.75	0.583333	1795	0.75	0.833333	0.416667	1795	0.916667	0.75	0.333333	1795	0.666667	0.583333	0.75
1796	1	0.5	0.5	1796	0.75	0.833333	0.416667	1796	0.916667	0.75	0.333333	1796	0.916667	0.666667	0.416667
1797	1	0.666667	0.333333	1797	1	0.5	0.5	1797	0.833333	0.666667	0.5	1797	0.75	0.833333	0.416667
1798	0.916667	0.75	0.333333	1798	0.833333	0.583333	0.583333	1798	0.833333	0.583333	0.583333	1798	0.833333	0.666667	0.5
1799	0.833333	0.583333	0.583333	1799	1	0.583333	0.416667	1799	1	0.583333	0.416667	1799	1	0.583333	0.416667
1800	0.916667	0.5	0.583333	1800	1	0.666667	0.333333	1800	0.916667	0.75	0.333333	1800	0.75	0.833333	0.416667
1801	1	0.666667	0.333333	1801	0.916667	0.666667	0.416667	1801	0.833333	0.666667	0.5	1801	0.916667	0.75	0.333333
1802	1	0.666667	0.333333	1802	0.833333	0.5	0.666667	1802	0.833333	0.75	0.416667	1802	0.916667	0.75	0.333333
1803	0.916667	0.666667	0.416667	1803	0.916667	0.75	0.333333	1803	0.916667	0.75	0.333333	1803	0.916667	0.666667	0.416667
1804	0.916667	0.75	0.333333	1804	0.833333	0.833333	0.333333	1804	0.75	0.833333	0.416667	1804	0.833333	0.833333	0.333333
1805	0.833333	0.666667	0.5	1805	0.833333	0.75	0.416667	1805	0.75	0.833333	0.416667	1805	0.833333	0.75	0.416667
1806	0.75	0.833333	0.416667	1806	0.833333	0.75	0.416667	1806	0.666667	0.833333	0.5	1806	0.666667	0.583333	0.75
1807	0.75	0.583333	0.666667	1807	0.833333	0.666667	0.5	1807	0.75	0.75	0.5	1807	0.916667	0.75	0.333333
1808	0.916667	0.666667	0.416667	1808	1	0.666667	0.333333	1808	0.75	0.416667	0.833333	1808	0.833333	0.833333	0.333333
1809	1	0.5	0.5	1809	1	0.583333	0.416667	1809	0.916667	0.75	0.333333	1809	0.666667	0.75	0.583333
1810	0.916667	0.75	0.333333	1810	0.916667	0.75	0.333333	1810	0.916667	0.666667	0.416667	1810	1	0.583333	0.416667
1811	0.833333	0.666667	0.5	1811	0.916667	0.666667	0.416667	1811	0.916667	0.666667	0.416667	1811	1	0.583333	0.416667
1812	1	0.416667	0.583333	1812	1	0.583333	0.416667	1812	1	0.5	0.5	1812	1	0.583333	0.416667
1813	1	0.666667	0.333333	1813	0.833333	0.833333	0.333333	1813	0.833333	0.583333	0.583333	1813	0.583333	0.666667	0.75
1814	1	0.666667	0.333333	1814	0.916667	0.583333	0.5	1814	0.916667	0.666667	0.416667	1814	0.75	0.833333	0.416667
1815	0.916667	0.75	0.333333	1815	0.916667	0.75	0.333333	1815	0.666667	0.583333	0.75	1815	0.833333	0.666667	0.5
1816	1	0.666667	0.333333	1816	0.916667	0.666667	0.416667	1816	0.916667	0.75	0.333333	1816	0.916667	0.666667	0.416667
1817	0.666667	0.833333	0.5	1817	0.666667	0.75	0.583333	1817	0.75	0.833333	0.416667	1817	0.75	0.833333	0.416667
1818	0.833333	0.666667	0.5	1818	0.75	0.833333	0.416667	1818	0.666667	0.75	0.583333	1818	0.666667	0.666667	0.666667
1819	0.916667	0.75	0.333333	1819	0.833333	0.666667	0.5	1819	0.833333	0.666667	0.5	1819	1	0.666667	0.333333
1820	1	0.583333	0.416667	1820	1	0.5	0.5	1820	0.916667	0.666667	0.416667	1820	1	0.416667	0.583333
1821	0.833333	0.666667	0.5	1821	0.75	0.833333	0.416667	1821	0.916667	0.75	0.333333	1821	0.666667	0.583333	0.75
1822	0.833333	0.75	0.416667	1822	0.916667	0.75	0.333333	1822	0.75	0.833333	0.416667	1822	0.833333	0.833333	0.333333
1823	0.833333	0.666667	0.5	1823	0.916667	0.75	0.333333	1823	0.75	0.833333	0.416667	1823	0.75	0.583333	0.666667
1824	0.916667	0.75	0.333333	1824	0.75	0.583333	0.666667	1824	0.666667	0.583333	0.75	1824	0.833333	0.666667	0.5
1825	0.833333	0.75	0.416667	1825	0.916667	0.583333	0.5	1825	0.916667	0.666667	0.416667	1825	0.666667	0.75	0.583333
1826	1	0.666667	0.333333	1826	0.833333	0.75	0.416667	1826	1	0.583333	0.416667	1826	0.916667	0.583333	0.5
1827	1	0.583333	0.416667	1827	0.916667	0.75	0.333333	1827	0.833333	0.416667	0.75	1827	1	0.5	0.5
1828	1	0.583333	0.416667	1828	0.916667	0.666667	0.416667	1828	0.916667	0.75	0.333333	1828	1	0.416667	0.583333
1829	1	0.5	0.5	1829	1	0.583333	0.416667	1829	0.916667	0.75	0.333333	1829	0.833333	0.833333	0.333333
1830	0.916667	0.5	0.583333	1830	0.833333	0.583333	0.583333	1830	0.666667	0.75	0.583333	1830	0.666667	0.75	0.583333
1831	1	0.583333	0.416667	1831	1	0.583333	0.416667	1831	0.916667	0.75	0.333333	1831	0.916667	0.666667	0.416667
1832	0.833333	0.75	0.416667	1832	0.833333	0.75	0.416667	1832	0.75	0.833333	0.416667	1832	0.666667	0.666667	0.666667
1833	1	0.666667	0.333333	1833	0.916667	0.75	0.333333	1833	0.916667	0.666667	0.416667	1833	0.75	0.416667	0.833333
1834	1	0.666667	0.333333	1834	0.916667	0.583333	0.5	1834	1	0.583333	0.416667	1834	0.75	0.5	0.75
1835	1	0.666667	0.333333	1835	1	0.666667	0.333333	1835	1	0.583333	0.416667	1835	1	0.583333	0.416667
1836	1	0.583333	0.416667	1836	0.666667	0.666667	0.666667	1836	0.75	0.833333	0.416667	1836	0.75	0.833333	0.416667
1837	0.833333	0.666667	0.5	1837	0.833333	0.583333	0.583333	1837	0.916667	0.75	0.333333	1837	0.833333	0.666667	0.5
1838	1	0.583333	0.416667	1838	1	0.666667	0.333333	1838	0.916667	0.666667	0.416667	1838	0.916667	0.333333	0.75
1839	0.833333	0.75	0.416667	1839	0.833333	0.583333	0.583333	1839	0.833333	0.666667	0.5	1839	0.666667	0.666667	0.666667
1840	1	0.666667	0.333333	1840	0.916667	0.666667	0.416667	1840	0.666667	0.75	0.583333	1840	0.916667	0.75	0.333333
1841	1	0.666667	0.333333	1841	0.916667	0.75	0.333333	1841	0.833333	0.666667	0.5	1841	0.916667	0.75	0.333333
1842	0.833333	0.75	0.416667	1842	0.833333	0.75	0.416667	1842	0.916667	0.666667	0.416667	1842	0.916667	0.75	0.333333
1843	0.75	0.583333	0.666667	1843	0.666667	0.75	0.583333	1843	0.833333	0.666667	0.5	1843	0.916667	0.75	0.333333
1844	0.916667	0.666667	0.416667	1844	0.916667	0.416667	0.666667	1844	0.916667	0.666667	0.416667	1844	0.75	0.5	0.75
1845	1	0.666667	0.333333	1845	1	0.583333	0.416667	1845	0.916667	0.75	0.333333	1845	0.75	0.75	0.5
1846	0.833333	0.583333	0.583333	1846	0.916667	0.75	0.333333	1846	0.916667	0.5	0.583333	1846	0.916667	0.666667	0.416667
1847	1	0.583333	0.416667	1847	0.916667	0.666667	0.416667	1847	1	0.583333	0.416667	1847	1	0.666667	0.333333
1848	0.75	0.583333	0.666667	1848	1	0.583333	0.416667	1848	0.75	0.583333	0.666667	1848	1	0.583333	0.416667
1849	1	0.5	0.5	1849	0.916667	0.666667	0.416667	1849	0.916667	0.583333	0.5	1849	0.916667	0.75	0.333333
1850	0.916667	0.75	0.333333	1850	0.916667	0.75	0.333333	1850	1	0.583333	0.416667	1850	1	0.583333	0.416667
1851	0.916667	0.583333	0.5	1851	0.916667	0.666667	0.416667	1851	0.916667	0.75	0.333333	1851	0.833333	0.833333	0.333333
1852	0.916667	0.583333	0.5	1852	0.916667	0.666667	0.416667	1852	0.916667	0.666667	0.416667	1852	0.666667	0.666667	0.666667
1853	0.916667	0.5	0.583333	1853	1	0.583333	0.416667	1853	0.916667	0.75	0.333333	1853	1	0.666667	0.333333
1854	0.916667	0.5	0.583333	1854	0.833333	0.416667	0.75	1854	1	0.583333	0.416667	1854	0.75	0.583333	0.666667
1855	0.833333	0.583333	0.583333	1855	0.75	0.583333	0.666667	1855	0.916667	0.666667	0.416667	1855	0.833333	0.833333	0.333333
1856	0.916667	0.75	0.333333	1856	1	0.583333	0.416667	1856	0.916667	0.583333	0.5	1856	0.916667	0.583333	0.5
1857	0.666667	0.833333	0.5	1857	0.75	0.833333	0.416667	1857	0.75	0.5	0.75	1857	0.75	0.833333	0.416667
1858	1	0.5	0.5	1858	0.75	0.583333	0.666667	1858	0.75	0.833333	0.416667	1858	0.75	0.75	0.5
1859	1	0.666667	0.333333	1859	0.75	0.833333	0.416667	1859	0.916667	0.75	0.333333	1859	0.916667	0.75	0.333333
1860	0.916667	0.75	0.333333	1860	0.833333	0.666667	0.5	1860	0.833333	0.75	0.416667	1860	0.916667	0.666667	0.416667
1861	0.916667	0.666667	0.416667	1861	0.916667	0.666667	0.416667	1861	0.666667	0.75	0.583333	1861	1	0.583333	0.416667
1862	0.833333	0.833333	0.333333	1862	0.916667	0.666667	0.416667	1862	0.916667	0.666667	0.416667	1862	0.833333	0.666667	0.5
1863	1	0.583333	0.416667	1863	1	0.666667	0.333333	1863	1	0.333333	0.666667	1863	0.75	0.833333	0.416667
1864	0.916667	0.75	0.333333	1864	0.666667	0.666667	0.666667	1864	0.75	0.833333	0.416667	1864	0.75	0.833333	0.416667
1865	1	0.583333	0.416667	1865	1	0.5	0.5	1865	0.75	0.666667	0.583333	1865	0.666667	0.583333	0.75
1866	1	0.5	0.5	1866	0.916667	0.666667	0.416667	1866	1	0.5	0.5	1866	0.916667	0.583333	0.5
1867	1	0.666667	0.333333	1867	0.916667	0.75	0.333333	1867	0.916667	0.75	0.333333	1867	1	0.666667	0.333333
1868	0.916667	0.75	0.333333	1868	0.916667	0.666667	0.416667	1868	0.833333	0.833333	0.333333	1868	0.833333	0.833333	0.333333
1869	1	0.666667	0.333333	1869	0.916667	0.666667	0.416667	1869	0.75	0.75	0.5	1869	0.916667	0.75	0.333333
1870	1	0.583333	0.416667	1870	1	0.5	0.5	1870	1	0.666667	0.333333	1870	0.75	0.583333	0.666667
1871	0.833333	0.583333	0.583333	1871	0.916667	0.666667	0.416667	1871	0.916667	0.583333	0.5	1871	0.916667	0.666667	0.416667
1872	0.916667	0.666667	0.416667	1872	0.916667	0.583333	0.5	1872	1	0.583333	0.416667	1872	0.916667	0.5	0.583333
1873	0.916667	0.75	0.333333	1873	0.75	0.5	0.75	1873	0.916667	0.75	0.333333	1873	0.833333	0.833333	0.333333
1874	0.833333	0.75	0.416667	1874	0.916667	0.75	0.333333	1874	0.833333	0.75	0.416667	1874	0.833333	0.833333	0.333333
1875	0.916667	0.666667	0.416667	1875	0.833333	0.583333	0.583333	1875	0.916667	0.75	0.333333	1875	0.916667	0.666667	0.416667
1876	0.833333	0.75	0.416667	1876	0.666667	0.75	0.583333	1876	0.75	0.75	0.5	1876	0.833333	0.75	0.416667
1877	0.833333	0.75	0.416667	1877	0.916667	0.666667	0.416667	1877	0.916667	0.666667	0.416667	1877	0.833333	0.833333	0.333333
1878	1	0.583333	0.416667	1878	0.916667	0.666667	0.416667	1878	0.916667	0.666667	0.416667	1878	0.916667	0.75	0.333333
1879	0.833333	0.75	0.416667	1879	0.916667	0.666667	0.416667	1879	1	0.583333	0.416667	1879	1	0.583333	0.416667
1880	0.75	0.75	0.5	1880	0.916667	0.666667	0.416667	1880	0.916667	0.75	0.333333	1880	0.916667	0.75	0.333333
1881	0.916667	0.75	0.333333	1881	0.666667	0.75	0.583333	1881	0.833333	0.75	0.416667	1881	0.666667	0.75	0.583333
1882	0.833333	0.666667	0.5	1882	0.916667	0.666667	0.416667	1882	0.916667	0.75	0.333333	1882	0.75	0.75	0.5
1883	0.916667	0.5	0.583333	1883	0.75	0.75	0.5	1883	0.75	0.5	0.75	1883	0.833333	0.666667	0.5
1884	0.916667	0.666667	0.416667	1884	0.916667	0.5	0.583333	1884	0.833333	0.75	0.416667	1884	0.75	0.666667	0.583333
1885	0.916667	0.583333	0.5	1885	1	0.666667	0.333333	1885	1	0.583333	0.416667	1885	1	0.583333	0.416667
1886	1	0.666667	0.333333	1886	1	0.5	0.5	1886	0.916667	0.666667	0.416667	1886	1	0.583333	0.416667
1887	0.75	0.833333	0.416667	1887	0.75	0.833333	0.416667	1887	0.666667	0.833333	0.5	1887	0.666667	0.75	0.583333
1888	1	0.583333	0.416667	1888	1	0.583333	0.416667	1888	0.916667	0.75	0.333333	1888	0.916667	0.75	0.333333
1889	0.916667	0.75	0.333333	1889	0.916667	0.666667	0.416667	1889	0.916667	0.75	0.333333	1889	0.833333	0.833333	0.333333
1890	0.833333	0.583333	0.583333	1890	0.833333	0.833333	0.333333	1890	0.666667	0.666667	0.666667	1890	0.833333	0.666667	0.5
1891	0.833333	0.666667	0.5	1891	0.833333	0.666667	0.5	1891	0.916667	0.666667	0.416667	1891	0.75	0.583333	0.666667
1892	0.833333	0.583333	0.583333	1892	0.75	0.75	0.5	1892	0.75	0.5	0.75	1892	0.666667	0.666667	0.666667
1893	0.916667	0.666667	0.416667	1893	1	0.666667	0.333333	1893	0.916667	0.666667	0.416667	1893	0.916667	0.666667	0.416667
1894	1	0.666667	0.333333	1894	1	0.583333	0.416667	1894	0.916667	0.666667	0.416667	1894	1	0.583333	0.416667
1895	1	0.666667	0.333333	1895	0.916667	0.75	0.333333	1895	0.75	0.583333	0.666667	1895	0.666667	0.75	0.583333
1896	1	0.583333	0.416667	1896	0.916667	0.666667	0.416667	1896	0.833333	0.583333	0.583333	1896	0.75	0.833333	0.416667
1897	0.916667	0.666667	0.416667	1897	1	0.583333	0.416667	1897	0.75	0.75	0.5	1897	0.75	0.833333	0.416667
1898	0.916667	0.75	0.333333	1898	0.833333	0.416667	0.75	1898	0.666667	0.666667	0.666667	1898	0.75	0.833333	0.416667
1899	0.833333	0.75	0.416667	1899	0.833333	0.75	0.416667	1899	0.833333	0.583333	0.583333	1899	0.75	0.5	0.75
1900	1	0.666667	0.333333	1900	1	0.5	0.5	1900	0.916667	0.666667	0.416667	1900	1	0.583333	0.416667
1901	0.916667	0.5	0.583333	1901	1	0.583333	0.416667	1901	0.75	0.833333	0.416667	1901	1	0.666667	0.333333
1902	0.916667	0.75	0.333333	1902	0.833333	0.583333	0.583333	1902	0.833333	0.75	0.416667	1902	0.916667	0.666667	0.416667
1903	0.666667	0.666667	0.666667	1903	0.833333	0.833333	0.333333	1903	0.916667	0.666667	0.416667	1903	0.75	0.833333	0.416667
1904	0.916667	0.75	0.333333	1904	0.833333	0.583333	0.583333	1904	0.916667	0.666667	0.416667	1904	0.75	0.833333	0.416667
1905	0.666667	0.833333	0.5	1905	0.833333	0.75	0.416667	1905	0.916667	0.666667	0.416667	1905	0.916667	0.416667	0.666667
1906	0.916667	0.666667	0.416667	1906	0.75	0.666667	0.583333	1906	0.833333	0.666667	0.5	1906	0.833333	0.666667	0.5
1907	0.916667	0.5	0.583333	1907	0.833333	0.666667	0.5	1907	0.916667	0.666667	0.416667	1907	0.916667	0.666667	0.416667
1908	1	0.583333	0.416667	1908	0.75	0.833333	0.416667	1908	0.666667	0.666667	0.666667	1908	0.75	0.833333	0.416667
1909	1	0.666667	0.333333	1909	0.916667	0.666667	0.416667	1909	0.916667	0.75	0.333333	1909	0.916667	0.75	0.333333
1910	1	0.666667	0.333333	1910	0.75	0.833333	0.416667	1910	0.916667	0.583333	0.5	1910	0.833333	0.666667	0.5
1911	0.75	0.583333	0.666667	1911	0.666667	0.583333	0.75	1911	1	0.583333	0.416667	1911	0.75	0.833333	0.416667
1912	0.833333	0.583333	0.583333	1912	0.833333	0.5	0.666667	1912	0.75	0.75	0.5	1912	0.75	0.666667	0.583333
1913	1	0.583333	0.416667	1913	1	0.666667	0.333333	1913	0.833333	0.666667	0.5	1913	0.916667	0.75	0.333333
1914	0.833333	0.583333	0.583333	1914	0.916667	0.583333	0.5	1914	0.833333	0.666667	0.5	1914	1	0.666667	0.333333
1915	1	0.583333	0.416667	1915	0.916667	0.75	0.333333	1915	0.916667	0.333333	0.75	1915	0.666667	0.666667	0.666667
1916	0.916667	0.75	0.333333	1916	0.666667	0.666667	0.666667	1916	0.75	0.833333	0.416667	1916	0.75	0.833333	0.416667
1917	1	0.5	0.5	1917	1	0.666667	0.333333	1917	0.75	0.833333	0.416667	1917	0.833333	0.666667	0.5
1918	0.833333	0.583333	0.583333	1918	0.916667	0.75	0.333333	1918	1	0.583333	0.416667	1918	1	0.583333	0.416667
1919	1	0.583333	0.416667	1919	1	0.583333	0.416667	1919	0.75	0.75	0.5	1919	1	0.666667	0.333333
1920	0.75	0.833333	0.416667	1920	0.916667	0.75	0.333333	1920	0.75	0.833333	0.416667	1920	0.833333	0.833333	0.333333
1921	1	0.583333	0.416667	1921	1	0.5	0.5	1921	0.75	0.416667	0.833333	1921	1	0.666667	0.333333
1922	0.833333	0.666667	0.5	1922	0.666667	0.666667	0.666667	1922	0.666667	0.583333	0.75	1922	0.833333	0.583333	0.583333
1923	1	0.666667	0.333333	1923	1	0.583333	0.416667	1923	0.75	0.75	0.5	1923	0.75	0.583333	0.666667
1924	1	0.5	0.5	1924	0.916667	0.5	0.583333	1924	0.666667	0.666667	0.666667	1924	0.833333	0.666667	0.5
1925	1	0.5	0.5	1925	0.916667	0.75	0.333333	1925	1	0.583333	0.416667	1925	0.916667	0.416667	0.666667
1926	0.75	0.583333	0.666667	1926	1	0.583333	0.416667	1926	0.833333	0.833333	0.333333	1926	0.666667	0.666667	0.666667
1927	1	0.666667	0.333333	1927	0.916667	0.666667	0.416667	1927	0.75	0.416667	0.833333	1927	0.833333	0.833333	0.333333
1928	0.75	0.583333	0.666667	1928	0.916667	0.75	0.333333	1928	0.75	0.833333	0.416667	1928	0.75	0.833333	0.416667
1929	1	0.5	0.5	1929	0.916667	0.666667	0.416667	1929	0.833333	0.833333	0.333333	1929	0.666667	0.583333	0.75
1930	0.916667	0.5	0.583333	1930	0.666667	0.5	0.833333	1930	0.833333	0.833333	0.333333	1930	0.666667	0.833333	0.5
1931	1	0.666667	0.333333	1931	0.833333	0.583333	0.583333	1931	0.833333	0.833333	0.333333	1931	0.75	0.833333	0.416667
1932	0.916667	0.75	0.333333	1932	1	0.666667	0.333333	1932	0.666667	0.666667	0.666667	1932	0.75	0.833333	0.416667
1933	0.916667	0.583333	0.5	1933	0.75	0.75	0.5	1933	0.833333	0.666667	0.5	1933	0.75	0.833333	0.416667
1934	1	0.666667	0.333333	1934	0.916667	0.666667	0.416667	1934	1	0.583333	0.416667	1934	1	0.666667	0.333333
1935	1	0.5	0.5	1935	1	0.583333	0.416667	1935	0.916667	0.666667	0.416667	1935	0.833333	0.666667	0.5
1936	1	0.583333	0.416667	1936	1	0.5	0.5	1936	0.666667	0.666667	0.666667	1936	1	0.583333	0.416667
1937	0.916667	0.75	0.333333	1937	1	0.666667	0.333333	1937	0.833333	0.833333	0.333333	1937	1	0.666667	0.333333
1938	0.833333	0.666667	0.5	1938	1	0.666667	0.333333	1938	0.75	0.833333	0.416667	1938	0.666667	0.75	0.583333
1939	1	0.583333	0.416667	1939	0.916667	0.666667	0.416667	1939	0.75	0.75	0.5	1939	0.666667	0.666667	0.666667
1940	0.916667	0.75	0.333333	1940	0.916667	0.666667	0.416667	1940	0.833333	0.666667	0.5	1940	0.75	0.833333	0.416667
1941	0.833333	0.583333	0.583333	1941	0.833333	0.666667	0.5	1941	0.75	0.833333	0.416667	1941	0.75	0.833333	0.416667
1942	1	0.666667	0.333333	1942	0.916667	0.666667	0.416667	1942	0.666667	0.666667	0.666667	1942	0.833333	0.833333	0.333333
1943	0.916667	0.583333	0.5	1943	0.666667	0.75	0.583333	1943	0.833333	0.666667	0.5	1943	0.833333	0.833333	0.333333
1944	1	0.583333	0.416667	1944	1	0.583333	0.416667	1944	0.666667	0.583333	0.75	1944	0.916667	0.666667	0.416667
1945	0.916667	0.666667	0.416667	1945	1	0.583333	0.416667	1945	0.916667	0.583333	0.5	1945	1	0.666667	0.333333
1946	1	0.5	0.5	1946	0.75	0.583333	0.666667	1946	0.916667	0.5	0.583333	1946	1	0.666667	0.333333
1947	0.833333	0.75	0.416667	1947	0.833333	0.583333	0.583333	1947	0.916667	0.75	0.333333	1947	0.666667	0.666667	0.666667
1948	0.916667	0.75	0.333333	1948	0.916667	0.75	0.333333	1948	0.916667	0.666667	0.416667	1948	0.916667	0.75	0.333333
1949	1	0.666667	0.333333	1949	0.666667	0.666667	0.666667	1949	0.75	0.75	0.5	1949	0.666667	0.833333	0.5
1950	0.916667	0.75	0.333333	1950	0.75	0.833333	0.416667	1950	0.916667	0.666667	0.416667	1950	1	0.583333	0.416667
1951	0.75	0.833333	0.416667	1951	0.666667	0.75	0.583333	1951	0.75	0.833333	0.416667	1951	0.833333	0.833333	0.333333
1952	0.916667	0.666667	0.416667	1952	1	0.583333	0.416667	1952	0.916667	0.75	0.333333	1952	1	0.5	0.5
1953	0.916667	0.666667	0.416667	1953	1	0.583333	0.416667	1953	1	0.5	0.5	1953	1	0.666667	0.333333
1954	1	0.583333	0.416667	1954	0.833333	0.583333	0.583333	1954	0.916667	0.583333	0.5	1954	0.916667	0.416667	0.666667
1955	1	0.583333	0.416667	1955	0.916667	0.666667	0.416667	1955	1	0.666667	0.333333	1955	0.75	0.5	0.75
1956	0.833333	0.583333	0.583333	1956	0.916667	0.75	0.333333	1956	0.916667	0.75	0.333333	1956	0.916667	0.75	0.333333
1957	0.833333	0.666667	0.5	1957	0.833333	0.833333	0.333333	1957	0.916667	0.75	0.333333	1957	0.916667	0.666667	0.416667
1958	0.666667	0.833333	0.5	1958	0.833333	0.583333	0.583333	1958	0.666667	0.833333	0.5	1958	0.75	0.833333	0.416667
1959	1	0.5	0.5	1959	1	0.666667	0.333333	1959	0.75	0.833333	0.416667	1959	1	0.583333	0.416667
1960	1	0.666667	0.333333	1960	1	0.666667	0.333333	1960	0.916667	0.666667	0.416667	1960	1	0.5	0.5
1961	1	0.666667	0.333333	1961	0.916667	0.75	0.333333	1961	0.833333	0.583333	0.583333	1961	0.666667	0.666667	0.666667
1962	0.916667	0.75	0.333333	1962	0.916667	0.75	0.333333	1962	0.75	0.833333	0.416667	1962	0.916667	0.666667	0.416667
1963	0.75	0.583333	0.666667	1963	1	0.666667	0.333333	1963	0.916667	0.583333	0.5	1963	0.833333	0.75	0.416667
1964	0.833333	0.666667	0.5	1964	1	0.666667	0.333333	1964	0.75	0.75	0.5	1964	0.666667	0.75	0.583333
1965	1	0.666667	0.333333	1965	1	0.5	0.5	1965	0.916667	0.75	0.333333	1965	1	0.666667	0.333333
1966	0.916667	0.5	0.583333	1966	0.916667	0.666667	0.416667	1966	0.833333	0.833333	0.333333	1966	1	0.666667	0.333333
1967	1	0.666667	0.333333	1967	0.916667	0.75	0.333333	1967	0.916667	0.75	0.333333	1967	0.666667	0.833333	0.5
1968	1	0.583333	0.416667	1968	0.916667	0.583333	0.5	1968	0.916667	0.666667	0.416667	1968	0.666667	0.75	0.583333
1969	0.916667	0.75	0.333333	1969	0.916667	0.666667	0.416667	1969	0.916667	0.75	0.333333	1969	1	0.583333	0.416667
1970	0.75	0.833333	0.416667	1970	1	0.666667	0.333333	1970	0.833333	0.833333	0.333333	1970	0.916667	0.5	0.583333
1971	1	0.583333	0.416667	1971	0.916667	0.666667	0.416667	1971	1	0.583333	0.416667	1971	1	0.583333	0.416667
1972	1	0.5	0.5	1972	0.916667	0.666667	0.416667	1972	0.916667	0.666667	0.416667	1972	0.75	0.666667	0.583333
1973	0.916667	0.666667	0.416667	1973	0.833333	0.666667	0.5	1973	0.75	0.833333	0.416667	1973	0.666667	0.583333	0.75
1974	0.833333	0.833333	0.333333	1974	0.75	0.666667	0.583333	1974	0.916667	0.666667	0.416667	1974	0.75	0.583333	0.666667
1975	0.833333	0.583333	0.583333	1975	0.833333	0.666667	0.5	1975	0.916667	0.666667	0.416667	1975	0.916667	0.75	0.333333
1976	0.916667	0.75	0.333333	1976	0.666667	0.583333	0.75	1976	0.666667	0.583333	0.75	1976	0.916667	0.75	0.333333
1977	1	0.666667	0.333333	1977	1	0.583333	0.416667	1977	1	0.583333	0.416667	1977	0.75	0.75	0.5
1978	1	0.416667	0.583333	1978	0.75	0.833333	0.416667	1978	1	0.666667	0.333333	1978	1	0.5	0.5
1979	0.916667	0.75	0.333333	1979	0.833333	0.666667	0.5	1979	0.75	0.666667	0.583333	1979	0.75	0.416667	0.833333
1980	0.916667	0.5	0.583333	1980	0.916667	0.666667	0.416667	1980	0.916667	0.666667	0.416667	1980	0.833333	0.666667	0.5
1981	1	0.583333	0.416667	1981	1	0.583333	0.416667	1981	0.75	0.833333	0.416667	1981	0.75	0.75	0.5
1982	1	0.666667	0.333333	1982	0.916667	0.666667	0.416667	1982	0.75	0.833333	0.416667	1982	0.833333	0.833333	0.333333
1983	1	0.583333	0.416667	1983	1	0.666667	0.333333	1983	0.833333	0.583333	0.583333	1983	0.916667	0.666667	0.416667
1984	1	0.583333	0.416667	1984	0.916667	0.666667	0.416667	1984	0.833333	0.666667	0.5	1984	1	0.5	0.5
1985	0.916667	0.75	0.333333	1985	0.916667	0.666667	0.416667	1985	0.833333	0.833333	0.333333	1985	0.916667	0.75	0.333333
1986	0.666667	0.666667	0.666667	1986	0.833333	0.416667	0.75	1986	1	0.583333	0.416667	1986	0.833333	0.75	0.416667
1987	0.75	0.666667	0.583333	1987	1	0.583333	0.416667	1987	0.75	0.75	0.5	1987	0.75	0.833333	0.416667
1988	0.833333	0.583333	0.583333	1988	0.833333	0.75	0.416667	1988	0.916667	0.75	0.333333	1988	0.916667	0.5	0.583333
1989	1	0.666667	0.333333	1989	1	0.666667	0.333333	1989	0.916667	0.75	0.333333	1989	1	0.416667	0.583333
1990	0.916667	0.75	0.333333	1990	0.833333	0.583333	0.583333	1990	0.916667	0.75	0.333333	1990	0.833333	0.583333	0.583333
1991	1	0.666667	0.333333	1991	0.916667	0.75	0.333333	1991	0.833333	0.666667	0.5	1991	0.833333	0.666667	0.5
1992	0.833333	0.583333	0.583333	1992	0.833333	0.833333	0.333333	1992	0.666667	0.75	0.583333	1992	0.916667	0.75	0.333333
1993	0.916667	0.583333	0.5	1993	0.833333	0.666667	0.5	1993	0.75	0.583333	0.666667	1993	1	0.583333	0.416667
1994	1	0.666667	0.333333	1994	1	0.583333	0.416667	1994	0.916667	0.666667	0.416667	1994	0.916667	0.5	0.583333
1995	1	0.583333	0.416667	1995	0.75	0.583333	0.666667	1995	0.75	0.75	0.5	1995	0.833333	0.333333	0.833333
1996	1	0.666667	0.333333	1996	0.833333	0.666667	0.5	1996	0.75	0.75	0.5	1996	0.833333	0.583333	0.583333
[truncated: 38,003 more rows]

## Sheet: Figure 3b
imputation performance scores
	scProjection	SpaGE	gimVI	uniPort	Tangram
Acta2	0.75	0.7	0.7	0.35	0.5
Aldoc	0.75	0.6	0.55	0.7	0.4
Anln	1	0.25	0.55	0.45	0.75
Apln	0.75	0.7	0.65	0.6	0.3
Bmp4	0.55	0.8	0.65	0.65	0.35
Cnr1	0.75	0.55	0.55	0.75	0.4
Cpne5	0.85	0.65	0.4	0.75	0.35
Crh	0.85	0.8	0.6	0.25	0.5
Crhbp	0.65	0.8	0.85	0.35	0.35
Ctps	0.6	0.75	0.5	0.65	0.5
Flt1	0.95	0.45	0.6	0.65	0.35
Foxj1	0.45	0.7	0.6	0.8	0.45
Gad2	0.85	0.7	0.4	0.4	0.65
Gfap	0.65	0.9	0.5	0.7	0.25
Hexb	0.4	0.8	0.7	0.55	0.55
Itpr2	0.75	0.8	0.7	0.35	0.4
Kcnip2	0.9	0.25	0.7	0.75	0.4
Lamp5	0.7	0.55	0.65	0.75	0.35
Mfge8	0.95	0.5	0.45	0.4	0.7
Mrc1	0.55	0.55	0.6	0.75	0.55
Pdgfra	0.55	0.75	0.65	0.7	0.35
Plp1	0.9	0.35	0.65	0.65	0.45
Pthlh	0.6	0.85	0.8	0.3	0.45
Rorb	0.85	0.6	0.35	0.8	0.4
Serpinf1	0.6	0.8	0.55	0.5	0.55
Slc32a1	0.95	0.7	0.55	0.45	0.35
Sox10	1	0.6	0.5	0.45	0.45
Syt6	0.8	0.95	0.55	0.3	0.4
Tbr1	0.9	0.65	0.45	0.55	0.45
Tmem2	0.55	0.8	0.6	0.65	0.4
Ttr	0.85	0.55	0.8	0.35	0.45
Vip	0.85	0.7	0.45	0.65	0.35
Vtn	0.9	0.75	0.6	0.25	0.5

## Sheet: Figure 3c
imputation SCC							imputation SSIM
	scProjection	Tangram	gimVI	SpaGE	uniPort			scProjection	Tangram	gimVI	SpaGE	uniPort
Acta2	0.121273	0.0547017	0.141916	0.0301129	0.034894		Acta2	0.276707	0.0041866	0.0732836	0.102427	0.00716477
Aldoc	0.249114	0.186079	0.217842	0.333253	0.268874		Aldoc	0.368542	0.0423389	0.196789	0.00647476	0.0326675
Anln	0.338265	0.218931	0.153039	-0.0634023	0.105039		Anln	0.296309	0.0297665	0.126258	0.00134454	0.0255101
Apln	0.22294	0.118958	0.213788	0.20031	0.212917		Apln	0.330927	0.00697341	0.0893899	0.201087	0.0141123
Bmp4	0.119945	0.140038	0.282919	0.216896	0.252489		Bmp4	0.324262	0.110284	0.205798	0.671714	0.106759
Cnr1	0.308773	0.226314	0.308128	0.327807	0.319533		Cnr1	0.312896	0.049346	0.194629	0.000941642	0.0296189
Cpne5	0.446668	0.265647	0.263323	0.492555	0.461665		Cpne5	0.386175	0.0465233	0.120083	0.00837951	0.0534909
Crh	0.286891	0.182442	0.250832	0.159502	0.0219463		Crh	0.32119	0.0146415	0.212655	0.369625	0.00273939
Crhbp	0.20015	0.0621381	0.376512	0.120973	0.0166333		Crhbp	0.242796	0.0171489	0.189954	0.178217	0.00702034
Ctps	0.0238738	0.123561	0.0992431	0.365568	0.255633		Ctps	0.280495	0.0678328	0.197457	0.000792227	0.0624961
Flt1	0.170859	0.0580956	0.132366	0.0572691	0.145594		Flt1	0.339508	0.0239362	0.061548	0.012184	0.0330573
Foxj1	0.0516798	0.0687682	0.0720104	-0.0020211	0.122134		Foxj1	0.189106	0.00318224	0.0690143	0.177933	0.00492931
Gad2	0.271272	0.272942	0.100438	0.295984	0.206138		Gad2	0.362034	0.0296534	0.067207	0.0312028	0.0184509
Gfap	0.0572908	0.0128093	0.123359	0.207474	0.228052		Gfap	0.262193	0.00295027	0.0764457	0.372225	0.0141858
Hexb	-0.139247	0.0365578	0.106967	0.223874	-0.0333784		Hexb	0.232146	0.0205859	0.148793	0.00193821	0.016898
Itpr2	0.29101	0.124922	0.311377	0.297265	0.0880926		Itpr2	0.332674	0.0142396	0.252102	0.0162606	0.0274891
Kcnip2	0.471927	0.280907	0.446324	0.375077	0.406244		Kcnip2	0.262196	0.040439	0.248168	0.0071282	0.0456963
Lamp5	0.361769	0.237825	0.380481	0.448329	0.364955		Lamp5	0.377948	0.0315036	0.18442	0.00404897	0.0334578
Mfge8	0.263807	0.228933	0.137635	0.217542	0.217004		Mfge8	0.33772	0.0475939	0.170796	0.018351	0.0254403
Mrc1	0.0219819	0.0302516	-0.00509007	-0.138597	0.0600151		Mrc1	0.266651	0.00399481	0.0515674	0.0717496	0.00866927
Pdgfra	0.0766832	0.114543	0.259991	0.106673	0.243941		Pdgfra	0.285593	0.00203275	0.142513	0.534631	0.00454615
Plp1	0.474217	0.315148	0.479577	0.201102	0.494438		Plp1	0.37975	0.0465706	0.12447	5.46367e-05	0.0299015
Pthlh	0.167866	0.233775	0.36988	0.200049	0.184324		Pthlh	0.29523	0.0436779	0.201845	0.600035	0.0342183
Rorb	0.128216	0.0730908	0.0157678	0.218013	0.255679		Rorb	0.232467	0.025354	0.140952	0.0083978	0.0392673
Serpinf1	0.0855706	0.0888409	0.0874819	0.281162	0.100283		Serpinf1	0.308396	0.00465874	0.0710009	0.524918	0.0104728
Slc32a1	0.503956	0.305226	0.425501	0.362384	0.305686		Slc32a1	0.39302	0.0212812	0.221902	0.298432	0.0269733
Sox10	0.527913	0.420745	0.419651	0.361983	0.51951		Sox10	0.420174	0.0260456	0.161769	0.0541801	0.0374084
Syt6	0.158478	0.122093	0.148686	0.160087	0.0449498		Syt6	0.273545	0.0109286	0.150893	0.155315	-0.00021416
Tbr1	0.259959	0.158526	0.145629	0.326764	0.252618		Tbr1	0.400366	0.0303255	0.139112	0.00970177	0.0366417
Tmem2	0.0711526	0.0941279	0.18958	0.355042	0.207889		Tmem2	0.241714	0.0154177	0.199236	0.0129922	0.0383338
Ttr	0.146538	0.0985236	0.248402	-0.082099	-0.0664574		Ttr	0.298037	0.00115586	0.0571718	0.125952	-0.000847025
Vip	0.0741385	0.0671225	0.0175839	0.0837061	0.13919		Vip	0.302621	0.0115378	0.122078	0.0215818	0.0149438
Vtn	0.173152	0.123545	0.16452	0.0903187	-0.0142419		Vtn	0.310639	0.00839312	0.129232	0.151334	0.00530774
imputation RMSE							imputation JSD
	scProjection	Tangram	gimVI	SpaGE	uniPort			scProjection	Tangram	gimVI	SpaGE	uniPort
Acta2	1.39003	1.38625	1.31368	1.3659	1.41259		Acta2	0.358881	0.416566	0.524815	0.35238	0.424962
Aldoc	1.24168	1.27749	1.23614	1.08795	1.22461		Aldoc	0.234527	0.35516	0.580433	0.690543	0.34574
Anln	1.21508	1.28354	1.28734	1.42679	1.34408		Anln	0.246536	0.381267	0.557874	0.476063	0.383794
Apln	1.34197	1.3381	1.23701	1.2959	1.27824		Apln	0.317408	0.396031	0.442104	0.136574	0.383887
Bmp4	1.32455	1.39632	1.20967	1.2338	1.19161		Bmp4	0.382769	0.624914	0.661887	0.0418825	0.622007
Cnr1	1.23146	1.24661	1.14648	1.17922	1.13576		Cnr1	0.267229	0.416281	0.499147	0.494704	0.389008
Cpne5	1.06649	1.20406	1.19364	1.08469	1.0458		Cpne5	0.278505	0.488588	0.599457	0.444633	0.473744
Crh	1.2364	1.30583	1.21098	1.2029	1.39566		Crh	0.313984	0.516906	0.657037	0.38126	0.525431
Crhbp	1.25705	1.39366	1.11399	0.927524	1.39238		Crhbp	0.710978	0.614514	0.588857	0.238804	0.612191
Ctps	1.35627	1.32006	1.27847	1.2504	1.25254		Ctps	0.215394	0.334066	0.45231	0.289689	0.29793
Flt1	1.28861	1.38122	1.31986	1.33222	1.32158		Flt1	0.548973	0.693222	0.709685	0.403353	0.667117
Foxj1	1.46714	1.39794	1.36716	1.34188	1.32641		Foxj1	0.832318	0.48515	0.594985	0.0746598	0.480172
Gad2	1.19865	1.22797	1.34076	0.759202	1.29217		Gad2	0.251595	0.359576	0.638099	0.694233	0.381063
Gfap	1.38157	1.4043	1.30963	1.2567	1.27308		Gfap	0.29262	0.493899	0.575953	0.455215	0.466179
Hexb	1.53294	1.40824	1.30125	1.29299	1.39998		Hexb	0.787043	0.418374	0.586985	0.267236	0.399008
Itpr2	1.22008	1.32723	1.15804	1.02782	1.36522		Itpr2	0.286598	0.48525	0.535002	0.234137	0.492731
Kcnip2	1.14784	1.17936	1.04808	1.2414	1.00131		Kcnip2	0.217334	0.369334	0.424119	0.480307	0.330133
Lamp5	1.18958	1.25377	1.1103	1.179	1.10018		Lamp5	0.254071	0.439349	0.528806	0.520204	0.403564
Mfge8	1.22932	1.25917	1.28056	1.09504	1.30147		Mfge8	0.25394	0.42516	0.586756	0.601832	0.43353
Mrc1	1.46793	1.41798	1.38723	1.51324	1.41004		Mrc1	0.690798	0.366911	0.572896	0.250686	0.360977
Pdgfra	1.38281	1.38793	1.22186	1.33916	1.20715		Pdgfra	0.310877	0.510922	0.594616	0.0527238	0.50632
Plp1	1.04022	1.23394	1.06291	1.17712	1.20134		Plp1	0.241249	0.47473	0.669775	0.494963	0.463834
Pthlh	1.29329	1.31364	1.11393	1.16129	1.32913		Pthlh	0.373011	0.558376	0.542352	0.0945673	0.557545
Rorb	1.32283	1.35973	1.38252	1.32364	1.20624		Rorb	0.309141	0.545352	0.700482	0.489141	0.520194
Serpinf1	1.37366	1.34349	1.31089	1.23752	1.39293		Serpinf1	0.256532	0.34381	0.499484	0.500014	0.351228
Slc32a1	0.975567	1.18122	1.12604	0.796607	1.24034		Slc32a1	0.268246	0.542055	0.737996	0.568601	0.53558
Sox10	0.993901	1.09516	1.09465	1.01319	1.1193		Sox10	0.219775	0.407595	0.566733	0.264474	0.431293
Syt6	1.33232	1.33254	1.30415	1.21544	1.3724		Syt6	0.320627	0.547748	0.660737	0.222174	0.542069
Tbr1	1.24507	1.32313	1.28687	1.12071	1.3306		Tbr1	0.260465	0.318302	0.519647	0.49229	0.291681
Tmem2	1.41034	1.35428	1.2388	1.0929	1.25483		Tmem2	0.280555	0.431649	0.594184	0.207471	0.419036
Ttr	1.31742	1.3929	1.20271	1.51648	1.45985		Ttr	0.269679	0.428926	0.419796	0.228141	0.426867
Vip	1.33914	1.3653	1.33995	1.1726	1.34212		Vip	0.275518	0.401974	0.64957	0.610279	0.397708
Vtn	1.29916	1.32627	1.28479	1.2646	1.4108		Vtn	0.280504	0.448186	0.635457	0.297478	0.466918

## Sheet: Figure 5d
Normalized expression of top zonated genes across spatial zones
gene	zone	value	type
Ada	V1	0	Projected
Ada	V2	0	Projected
Ada	V3	0	Projected
Ada	V4	0.126976	Projected
Ada	V5	1	Projected
Ada	V1	0.0244361	Spatial Rec.
Ada	V2	0.0469925	Spatial Rec.
Ada	V3	0.0463659	Spatial Rec.
Ada	V4	0.139098	Spatial Rec.
Ada	V5	1	Spatial Rec.
Ada	V1	0.000849353	LCM
Ada	V2	0.000338766	LCM
Ada	V3	0.00420835	LCM
Ada	V4	0.0924888	LCM
Ada	V5	1	LCM
Pkib	V1	0	Projected
Pkib	V2	0	Projected
Pkib	V3	0	Projected
Pkib	V4	1	Projected
Pkib	V5	0	Projected
Pkib	V1	0	Spatial Rec.
Pkib	V2	0	Spatial Rec.
Pkib	V3	1	Spatial Rec.
Pkib	V4	0	Spatial Rec.
Pkib	V5	0	Spatial Rec.
Pkib	V1	0.322328	LCM
Pkib	V2	0	LCM
Pkib	V3	0	LCM
Pkib	V4	1	LCM
Pkib	V5	0	LCM
Slc2a2	V1	0.501372	Projected
Slc2a2	V2	1	Projected
Slc2a2	V3	0.964819	Projected
Slc2a2	V4	0.247543	Projected
Slc2a2	V5	0	Projected
Slc2a2	V1	0.421788	Spatial Rec.
Slc2a2	V2	1	Spatial Rec.
Slc2a2	V3	0.893855	Spatial Rec.
Slc2a2	V4	0.821229	Spatial Rec.
Slc2a2	V5	0.240223	Spatial Rec.
Slc2a2	V1	0.717026	LCM
Slc2a2	V2	0.815489	LCM
Slc2a2	V3	1	LCM
Slc2a2	V4	0.768381	LCM
Slc2a2	V5	0.255212	LCM
Slc2a13	V1	0.367554	Projected
Slc2a13	V2	0.0843722	Projected
Slc2a13	V3	0.0654186	Projected
Slc2a13	V4	0.458285	Projected
Slc2a13	V5	1	Projected
Slc2a13	V1	0	Spatial Rec.
Slc2a13	V2	0	Spatial Rec.
Slc2a13	V3	0	Spatial Rec.
Slc2a13	V4	0	Spatial Rec.
Slc2a13	V5	0	Spatial Rec.
Slc2a13	V1	0.175544	LCM
Slc2a13	V2	0.0251085	LCM
Slc2a13	V3	0.157153	LCM
Slc2a13	V4	1	LCM
Slc2a13	V5	0.549788	LCM
Reg1	V1	0.940943	Projected
Reg1	V2	0.558749	Projected
Reg1	V3	0.421638	Projected
Reg1	V4	1	Projected
Reg1	V5	0	Projected
Reg1	V1	1	Spatial Rec.
Reg1	V2	0.672489	Spatial Rec.
Reg1	V3	0.492576	Spatial Rec.
Reg1	V4	0.142358	Spatial Rec.
Reg1	V5	0.0244541	Spatial Rec.
Reg1	V1	0.102205	LCM
Reg1	V2	0.449104	LCM
Reg1	V3	0.0937156	LCM
Reg1	V4	0	LCM
Reg1	V5	1	LCM
Fam120c	V1	0.712937	Projected
Fam120c	V2	0	Projected
Fam120c	V3	1	Projected
Fam120c	V4	0	Projected
Fam120c	V5	0	Projected
Fam120c	V1	0	Spatial Rec.
Fam120c	V2	0	Spatial Rec.
Fam120c	V3	0	Spatial Rec.
Fam120c	V4	0	Spatial Rec.
Fam120c	V5	0	Spatial Rec.
Fam120c	V1	1	LCM
Fam120c	V2	0.319623	LCM
Fam120c	V3	0.16967	LCM
Fam120c	V4	0.713678	LCM
Fam120c	V5	0.717595	LCM

## Sheet: Figure 6a
Non-neuronal abundances
AIBS human	AIBS mouse	Cadwell et al.	Foldy et al.
0.386133	0.000802396	0.00619659	0.0781202
0.269467	0.0823875	0.609336	0.0931031
0.425915	0.132363	0.0827398	0.19181
1.68115e-05	0.346706	0.462818	0.315547
0.406193	0.0271129	0.00229801	0.26279
0.238356	0.000854857	0.124739	0.119044
0.0669901	0.00412176	0.00609539	0.291906
0.418262	0.103329	0.014157	0.520551
0.173476	0.00232366	0.118803	0.485708
0.0226645	0.138031	0.458082	0.220745
0.273804	0.00161564	0.105321	0.649632
0.26819	0.0459899	0.976838	0.394769
0.316814	0.00311725	0.324369	0.317516
0.319792	0.0114174	0.23045	0.0441516
0.0862611	0.0940997	0.00931517	0.853985
0.619626	0.000514114	0.303335	0.1288
0.28659	0.279576	0.116729	0.069058
0.285384	0.0655774	0.00662136	0.0792694
0.179381	0.0269894	0.0042119	0.831304
0.0285396	0.00100965	0.00862811	0.157435
0.352302	0.00968721	0.194367	0.0867064
0.228099	0.00662454	0.0117835	0.212153
0.267298	0.0994351	0.0951749	0.0635478
0.234466	0.000451662	0.478348	0.0393058
0.27533	0.215973	0.19889	0.034326
0.157746	0.000797391	0.78217	0.0502818
0.522884	0.000746159	0.999232	0.62563
0.0541657	0.0366976	0.298352	0.0707639
0.311013	0.273845	0.658806	0.146127
0.423463	0.104466	0.691566	0.0355427
0.124934	0.0113953	0.196247	0.0324562
0.178909	0.000534898	0.532709	0.0856707
0.363021	0.00158866	0.212521	0.0485779
0.5109	0.000774549	0.121938	0.200426
0.437827	0.00507823	0.300186	0.0386328
0.261926	0.00654738	0.409663	0.0491863
0.00866126	0.000715912	0.0851247	0.12197
0.480602	0.000263836	0.477302	0.638599
0.000956623	0.0475946	0.22971	0.106352
0.0452427	0.000579729	0.444823	0.464842
0.112254	0.000884836	0.218444	0.891097
0.0380534	0.000889614	0.0754507	0.0249059
0.128126	0.000677205	0.225486	0.15554
0.244115	0.0275157	0.315577	0.0370722
0.00967584	0.140579	0.00662425	0.0346942
0.0862421	0.000805937		0.0810391
0.308139	0.134192		0.203338
0.428981	0.00261597		0.0376574
0.179771	0.0270497		0.0563737
0.375736	0.0422473		0.102941
0.0377818	0.000542473		0.270527
3.88297e-05	0.114902		0.28738
0.0687835	0.00503966		0.0598222
0.348718	0.00109001		0.0637378
0.270141	0.000611878		0.0758967
0.262776	0.000584885		0.299745
0.10461	0.00021024		0.359567
0.610488	0.287032		0.525099
0.244893	0.183767		0.0698082
0.233044	0.00276591		0.0459514
0.00843399	0.0227313		0.0335637
0.284519	0.0689013		0.0586683
2.337e-05	0.000606249		0.0369216
0.193874	0.011506		0.143293
0.293923	0.0426925		0.0643993
0.308644	0.000587176		0.0387738
0.514958	0.014802		0.025828
0.150034	0.0097024		0.122368
0.516105	0.00136521		0.275279
0.0315761	0.0485704		0.0811304
0.151876	0.000745895		0.0288053
0.534105	0.0008298		0.471028
0.185875	0.0218651		0.709107
0.304182	0.000878641		0.552083
0.192616	0.0231597		0.0405224
0.187931	0.0348989		0.32462
0.34068	0.0396205		0.914886
0.175726	0.00343694		0.0388822
0.0939561	0.000843103		0.117096
0.309892	0.0286834		0.0483161
0.514776	0.000846238		0.198447
0.196469	0.00395032		0.346468
0.251236	0.00839081		0.151789
0.219779	0.178943		0.194751
4.56941e-05	0.00118292		0.175336
0.38498	0.00304903		0.135102
0.426642	0.385795		0.127225
0.164017	0.0703363		0.116532
4.6923e-05	0.0012215		0.194534
0.406613	0.229669		0.207754
0.0547407	0.00151849		0.700537
0.298866	0.103648		0.239147
0.0734624	0.0172463		0.268657
0.382946	0.0386336
0.659412	0.000670222
0.371305	0.112176
0.320214	0.000899683
0.228512	0.0597005
0.185689	0.0013882
0.28167	0.125019
7.24024e-05	0.191012
0.359748	0.0218323
0.24601	0.0215447
0.365535	0.776874
0.400259	0.000684933
0.213811	0.129847
0.183849	0.0578668
0.829966	0.131141
0.185044	0.00118306
0.27564	0.105131
0.23059	0.76086
0.192156	0.000627268
0.17321	0.169046
0.2151	0.18548
0.418664	0.109052
0.498715	0.000746423
0.0723287	0.00042967
0.26675	0.167435
0.176378	0.0888008
0.196891	0.0302004
0.464181	0.00102768
0.503864	0.0151804
0.107928	0.000843223
0.552598	0.0188795
0.274641	0.0162603
0.0954316	0.0980452
0.001314	0.14027
0.0978814	0.00295729
0.42922	0.129752
0.256018	0.00795198
0.0437246	0.0797252
0.107945	0.032503
0.288783	0.00280704
0.101273	0.000572066
0.207669	0.0337439
2.81972e-05	0.0687476
0.214299	0.0538681
0.253528	0.0280669
0.238273	0.163421
0.295651	0.198217
0.296465	0.183401
0.208312	0.000633889
0.388872	0.282793
0.331184	0.00075983
0.339902	0.000935527
0.144759	0.149346
0.168158	0.00489301
0.204079	0.0864019
0.392728	0.00521466
0.170657	0.000574957
0.258509	0.00631418
0.00666574	0.00449203
0.382397	0.000859568
0.420301	0.204987
0.0916372	0.0911103
0.182624	0.000493806
0.381126	0.0482838
0.272268	0.000383326
0.254184	0.000511438
0.0396663	0.0369094
0.408118	0.00102207
0.169962	0.0518334
0.250682	0.000439821
0.131494	0.000956918
0.364506	0.095706
0.282571	0.0663706
0.365904	0.00119612
0.328572	0.000916563
0.21961	0.30403
0.395011	0.353745
0.139795	0.0019958
0.235601	0.00100163
0.080137	0.000929202
0.159954	0.1207
0.174653	0.000818412
0.252436	0.00864116
0.0394087	0.00113234
0.035631	0.268698
0.0956792	0.00563159
4.11903e-05	0.0220757
0.140102	0.00133304
0.0628118	0.000905129
0.19615	0.112048
0.123751	0.250753
0.434074	0.00110068
0.156494	0.00326558
0.422087	0.110292
6.19641e-05	0.000603105
0.0600001	0.00148306
0.0751547	0.00387157
0.426475	0.863266
0.0619281	0.00153936
0.254806	0.000912689
0.30754	0.00215948
0.211784	0.0104508
0.0110067	0.226981
0.0218783	0.316415
0.362196	0.000778291
0.0182511	0.0357359
0.122532	0.0256452
0.232997	0.000616635
0.421099	0.00341156
0.0927011	0.122891
0.263863	0.00149949
0.112642	0.00460779
0.175726	0.143192
0.430019	0.000524778
0.194343	0.0275805
0.526951	0.000551497
0.244832	0.025752
0.478961	0.00205976
0.0346841	0.088198
0.226104	0.00355074
0.0015929	0.000774608
0.550923	0.000986895
0.0823716	0.960543
0.459809	0.000855731
0.0520944	0.00535466
0.0288126	0.0549908
0.364774	0.00112306
0.125945	0.227053
0.136287	0.000756775
0.404754	0.00201967
2.54082e-05	0.00436157
0.439162	0.000508124
0.466037	0.499696
0.35039	0.176558
0.413119	0.00107906
0.0823639	0.000863306
0.0380945	0.113489
0.258511	0.000716302
0.254947	0.00329741
0.295527	0.000557736
0.551853	0.000641022
0.209606	0.0452777
0.224718	0.428698
0.10842	0.00311528
0.239751	0.0116027
0.239081	0.00769564
0.020357	0.055443
0.275889	0.000346914
0.251013	0.00102228
0.473002	0.00230577
0.38326	0.000572292
0.452865	0.0628276
0.119278	0.0170214
0.322535	0.00617249
0.3411	0.00118748
0.0534232	0.0031726
0.269048	0.000307128
0.119149	0.000724617
0.524644	0.001488
0.165496	0.000951078
0.181743	0.0324952
0.0445964	0.00175428
0.107872	0.19903
0.227192	0.432941
0.0997881	0.148084
0.2895	0.000696552
0.342533	0.000558622
0.171651	0.0047857
0.0798428	0.0011047
0.190261	0.00101419
0.284548	0.162117
0.53708	0.00156691
0.155391	0.000769459
0.167733	0.001072
0.204541	0.000705194
0.541123	0.108883
0.132919	0.0790021
0.0746177	0.00226395
0.253165	0.00079836
0.0460467	0.0096421
	0.00376111
	0.0449941
	0.276429
	0.113262
	0.420714
	0.274431
	0.00354074
	0.000853105
	0.00106976
	0.0507021
	0.00075299
	0.0808744
	0.265555
	0.000612834
	0.0251052
	0.000790299
	0.355671
	0.0011024
	0.000647738
	0.00207141
	0.753258
	0.0503827
	0.0074419
	0.000676711
	0.00346768
	0.0206606
	0.000562145
	0.588066
	0.0448642
	0.00476055
	0.124599
	0.000548718
	0.00115689
	0.000682353
	0.232903
	0.000487032
	0.0153801
	0.00275979
	0.0185241
	0.000745402
	0.0817219
	0.981328
	0.000806717
	0.00149304
	0.000504021
	0.000573501
	0.000664324
	0.000953832
	0.0015066
	0.0110339
	0.225088
	0.00929078
	0.000794436
	0.234773
	0.000865547
	0.000566947
	0.0801177
	0.029116
	0.000420873
	0.313087
	0.105202
	0.0295598
	0.000740266
	0.256075
	0.0485626
	0.0542196
	0.000897211
	0.834344
	0.470854
	0.889265
	0.742761
	0.702796
	0.212273
	0.740455
	0.485255
	0.310902
	0.881473
	0.82728
	0.552128
	0.794225
	0.772503
	0.760391
	0.894264
	0.934372
	0.324802
	0.151199
	0.924395
	0.741509
	0.996063
	0.746426
	0.787899
	0.194416
	0.361682
	0.858393
	0.992979
	0.109016
	0.716604
	0.849434
	0.754497
	0.700371
	0.00127561
	0.0548027
	0.759829
	0.598551
	0.782229
	0.931854
	0.0581398
	0.833837
	0.00534656
	0.66141
	0.880306
	0.0422774
	0.229986
	0.660199
	0.92127
	0.824802
	0.796573
	0.160979
	0.00889978
	0.241018
	0.000729468
	0.000809657
	0.000328513
	0.0833117
	0.00135366
	0.00211241
	0.0848158
	0.0123212
	0.000576085
	0.000978533
	0.179789
	0.289575
	0.00102348
	0.00113707
	0.00101084
	0.00348433
	0.133341
	0.00131416
	0.0242926
	0.248383
	0.118948
	0.0225016
	0.27654
	0.00549822
	0.107832
	0.00786245
	0.0132531
	0.0644896
	0.43368
	0.000637424
	0.0471005
	0.000835647
	0.00156731
	0.0846079
	0.00281127
	0.00264846
	0.000651454
	0.129016
	0.00129751
	0.00199965
	0.00458845
	0.263611
	0.000828976
	0.0010857
	0.954197
	0.805093
	0.96937
	0.245481
	0.739064
	0.808551
	0.856175
	0.0142579
	0.609197
	0.472775
	0.447498
	0.691755
	0.88097
	0.674079
	0.154872
	0.426864
	0.494633
	0.783045
	0.969386
	0.11636
	0.291386
	0.387703
	0.697318
	0.629875
	0.81203
	0.286387
	0.957769
	0.855671
	0.618077
	0.689618
	0.407001
	0.894073
	0.881281
	0.535109
	0.811928
	0.807287
	0.764369
	0.855397
	0.00817709
	0.000758561
	0.318953
	0.0851558
	0.342823
	0.000699882
	0.0266147
	0.000899712
	0.254351
	0.0819637
	0.000756683
	0.000678358
	0.00139302
	0.00119932
	0.00540976
	0.000528234
	0.0141342
	0.000722548
	0.00222753
	0.00134791
	0.0040081
	0.0255934
	0.132178
	0.153562
	0.0386483
	0.0148301
	0.00683275
	0.416673
	0.00494509
	0.00899703
	0.00436816
	0.0271462
	0.00514362
	0.000194161
	0.00555748
	0.00102178
	0.00280749
	0.000136166
	0.011369
	0.217365
	0.711269
	0.84644
	0.000301761
	0.000220386
	0.00932246
	0.00871201
	0.00404059
	0.00611068
	0.00680004
	0.00296059
	0.000152685
	0.00475847
	0.00217534
	0.000447529
	0.102318
	0.00343644
	0.00381815
	0.000350541
	0.000410206
	0.000768703
	0.00347226
	0.00125958
	0.266751
	0.00527174
	0.00461227
	0.323107
	0.00476434
	0.00316851
	0.715422
	0.864484
	0.822621
	0.466562
	0.923639
	0.634493
	0.722006
	0.000826698
	0.00214903
	0.00205884
	0.010528
	0.000217216
	0.411123
	0.00327513
	0.185966
	0.00157921
	0.073348
	0.02139
	0.000157493
	0.083133
	0.000304427
	0.0955768
	0.0130955
	0.00490249
	0.240886
	0.000837454
	0.0675568
	0.000710555
	0.0489767
	0.445963
	0.000503293
	0.000626382
	0.000830678
	0.0496954
	0.549873
	0.038535
	0.00148371
	0.00281333
	0.0207274
	0.00416922
	0.0131018
	0.169422
	0.0019094
	0.115422
	0.00522784
	0.00267404
	0.000148987
	0.00126889
	0.000601943
	0.000202342
	0.0141002
	0.000286262
	0.00032916
	0.0006582
	0.000673732
	0.000318179
	0.00162624
	0.0079667
	0.00312399
	0.000385337
	0.0160482
	0.0034621
	0.000850948
	0.0195191
	0.00765994
	0.0672883
	0.000897562
	0.0625809
	0.122255
	0.185205
	0.00102652
	0.017803
	0.828754
	0.00403763
	0.000630892
	0.000535512
	0.000541264
	0.109576
	0.00444044
	0.217278
	0.00452663
	0.100976
	0.101206
	0.000443737
	0.353712
	0.0337622
	0.00141415
	0.0136565
	0.000480991
	0.327761
	0.00085831
	0.101996
	0.00351473
	0.00171901
	0.00195815
	0.00143485
	0.000700982
	0.0146232
	0.00866508
	0.135531
	0.0312998
	0.000800465
	0.299873
	0.0603541
	0.000584766
	0.381943
	0.00917479
	0.000876449
	0.122687
	0.00189217
	0.00427439
	0.00397327
	0.000854547
	0.0122653
	0.0567262
	0.000814238
	0.000651041
	0.0115805
	0.324838
	0.000391443
	0.00442381
	0.000578209
	0.00103037
	0.154808
	0.000426616
	0.000655552
	0.000459677
	0.000593662
	0.000453854
	0.0007682
	0.0173688
	0.0281803
	0.00287096
	0.00411545
	0.0393649
	0.0106605
	0.00976125
	0.00401975
	0.132241
	0.00471175
	0.0215424
	0.0377826
	0.00932868
	0.0154508
	0.000907667
	0.000474259
	0.00182176
	0.0589946
	0.146358
	0.370942
	0.00348298
	0.0961495
	0.0181811
	0.00291699
	0.00263973
	0.00500218
	0.0325599
	0.000722667
	0.39218
	0.000884489
	0.195271
	0.000643148
	0.145325
	0.0357384
	0.000926087
	0.00439785
	0.00728268
	0.000954131
	0.000894659
	0.000772953
	0.000900996
	0.449645
	0.000972148
	0.0412755
	0.0141679
	0.000565294
	0.0446071
	0.00261986
	0.0140828
	0.000575019
	0.000774688
	0.0642277
	0.000858697
	0.000970571
	0.166819
	0.0562275
	0.0127661
	0.00214111
	0.0420521
	0.00386809
	0.0201011
	0.100708
	0.0193189
	0.000717393
	0.0511311
	0.000508315
	0.00484403
	0.11009
	0.000736784
	0.0027987
	0.00130542
	0.000679656
	0.0283615
	0.0292617
	0.00131547
	0.15789
	0.0242193
	0.000782557
	0.00192786
	0.0983023
	0.00202481
	0.0249896
	0.12538
	0.000434797
	0.0861478
	0.000497134
	0.135131
	0.0555001
	0.000889359
	0.0260761
	0.00025463
	0.140673
	0.325985
	0.00487551
	0.0513929
	0.00377314
	0.0491649
	0.152043
	0.0812965
	0.000680379
	0.000893477
	0.0026697
	0.00321516
	0.000762006
	0.0156375
	0.165066
	0.000834512
	0.000754091
	0.000344742
	0.000775903
	0.000822558
	0.00236255
	0.000912837
	0.00140989
	0.197092
	0.0846264
	0.00810868
	0.00235622
	0.00318927
	0.00603591
	0.000654158
	0.00369092
	0.000947523
	0.00067986
	0.0393646
	0.00252323
	0.0133285
	0.0148731
	0.0416478
	0.0483877
	0.15386
	0.104923
	0.259398
	0.00109335
	0.804665
	0.0546428
	0.00124112
	0.0167782
	0.000468777
	0.000779721
	0.006147
	0.000905998
	0.0126386
	0.00132192
	0.000633567
	0.0006242
	0.0063318
	0.0886385
	0.000737494
	0.0509145
	0.000907403
	0.00101798
	0.000401545
	0.00106208
	0.0011147
	0.000681619
	0.122671
	0.446812
	0.194216
	0.0530576
	0.012421
	0.00191045
	0.737879
	0.00084437
	0.126351
	0.267398
	0.00326452
	0.0238591
	0.180537
	0.322814
	0.0948259
	0.226077
	0.0426974
	0.00631436
	0.00664107
	0.00164361
	0.0229444
	0.513747
	0.000760139
	0.0010668
	0.0230749
	0.766379
	0.0129919
	0.0192699
	0.00377665
	0.0143861
	0.000680129
	0.000858373
	0.015458
	0.00134556
	0.000920797
	0.000718366
	0.104047
	0.00295148
	0.398488
	0.00072669
	0.00422894
	0.00342867
	0.00548806
	0.000837836
	0.0234186
	0.000684553
	0.000754945
	0.027803
	0.0227527
	0.00102874
	0.142385
	0.00316346
	0.00192429
	0.00213013
	0.000593995
	0.00659834
	0.000974505
	0.000643742
	0.00268819
	0.0850289
	0.00734049
	0.0377072
	0.00158625
	0.00084846
	0.0904122
	0.00194813
	0.000771167
	0.025358
	0.040872
	0.00639638
	0.00770898
	0.00361422
	0.00214295
	0.000471886
	0.395828
	0.0646697
	0.13663
	0.283984
	0.153487
	0.249601
	0.267534
	0.387779
	0.000791484
	0.0851123
	0.000639808
	0.00184075
	0.00169365
	0.0059826
	0.00797972
	0.0261346
	0.000599374
	0.00059635
	0.0790555
	0.0482252
	0.041118
	0.000179065
	0.00226865
	0.0388423
	0.143324
	0.000545316
	0.0464287
	0.000581781
	0.0016057
	0.0258969
	0.00103297
	0.00310836
	0.00419339
	0.00886044
	0.0641534
	0.000794039
	0.590256
	0.9485
	0.195868
	0.108021
	0.0286385
	0.0755857
	0.00503722
	0.000933039
	0.00081552
	0.00112889
	0.00805729
	0.157652
	0.0597614
	0.00398937
	0.00449889
	0.116321
	0.000562716
	0.00492387
	0.0046742
	0.812475
	0.865902
	0.681896
	0.90486
	0.638777
	0.130772
	0.522328
	0.0242895
	0.0383767
	0.000842931
	0.0118512
	0.00189829
	0.000834444
	0.000343803
	0.0103741
	0.0680103
	0.00138682
	0.204793
	0.0152683
	0.0400484
	0.00156072
	0.0290202
	0.000734437
	0.000874011
	0.190719
	0.0137948
	0.00654271
	0.458349
	0.0753334
	0.0992871
	0.0093528
	0.000392128
	0.0111483
	0.00133369
	0.0895578
	0.000871059
	0.0195512
	0.020228
	0.0009257
	0.000779306
	0.00123979
	0.00471312
	0.0806008
	0.0470201
	0.000565296
	0.130509
	0.000736645
	0.00160933
	0.0231414
	0.000800214
	0.00049314
	0.000579558
	0.0179658
	0.00052579
	0.0317465
	0.000935296
	0.0602567
	0.000706095
	0.0368169
	0.592508
	0.00141111
	0.000982436
	0.0554099
	0.000555368
	0.2223
	0.00153993
	0.0164334
	0.000681957
	0.000179959
	0.00557562
	0.0254188
	0.185259
	0.110731
	0.0497258
	0.109004
	0.000840353
	0.00194084
	0.00622877
	0.00620031
	0.134366
	0.000911312
	0.000603904
	0.0327282
	0.485885
	0.000747354
	0.304601
	0.0963202
	0.000728685
	0.00696783
	0.000697334
	0.238305
	0.0490607
	0.836761
	0.00389383
	0.00134579
	0.00882321
	0.0011414
	0.00140917
	0.178821
	0.00250852
	0.00234193
	0.0897223
	0.025618
	0.000553771
	0.334553
	0.0186073
	0.00148753
	0.000645603
	0.00122973
	0.0582285
	0.308536
	0.0324195
	0.00414219
	0.0548871
	0.0548784
	0.00053565
	0.00261766
	0.00073083
	0.0121791
	0.000940286
	0.0525442
	0.000655607
	0.000453057
	0.0340275
	0.00307385
	0.040011
	0.00668035
	0.0124025
	0.000318407
	0.111972
	0.0581301
	0.0201555
	0.353983
	0.0142503
	0.00106749
	0.062213
	0.000466067
	0.000916455
	0.160917
	0.000357381
	0.000951095
	0.0180249
	0.25424
	0.0010432
	0.073287
	0.000811264
	0.00402819
	0.000602162
	0.00178448
	0.00295312
	0.329259
	0.00916642
	0.000532808
	0.000576081
	0.00242328
	0.00086653
	0.0116954
	0.00140312
	0.330877
	0.0025043
	0.02975
	0.238894
	0.0169824
	0.120564
	0.202928
	0.633795
	0.110622
	0.707106
	0.00544145
	0.0296519
	0.000639306
	0.000676492
	0.000782414
	0.00515483
	0.0341885
	0.000680019
	0.747207
	0.00509482
	0.00626601
	0.00477528
	0.00304511
	0.098672
	0.000860989
	0.0949283
	0.000473881
	0.0985569
	0.0101717
	0.0986947
	0.0141481
	0.0184158
	0.0198923
	0.00103721
	0.000765273
	0.366358
	0.101884
	0.000489672
	0.000494115
	0.00137387
	0.000674361
	0.00112997
	0.000609295
	0.00334815
	0.00124786
	0.0134003
	0.287106
	0.0697552
	0.334567
	0.000687003
	0.000915393
	0.0573603
	0.000634214
	0.000740081
	0.174327
	0.171258
	0.0283095
	0.000826213
	0.14462
	0.0621023
	0.153383
	0.000491564
	0.0646068
	0.00103158
	0.00867448
	0.0494935
	0.00098141
	0.000978646
	0.000594899
	0.316433
	0.0010683
	0.0985624
	0.20505
	0.000907438
	0.0398044
	0.0450981
	0.000574394
	0.00378054
	0.000698903
	0.0263912
	0.00132578
	0.000765197
	0.0479833
	0.032366
	0.0120144
	0.0518625
	0.0432629
	0.11368
	0.0192885
	0.118846
	0.0266327
	0.0485746
	0.00137953
	0.000834347
	0.00426696
	0.008595
	0.00531663
	0.042577
	0.133339
	0.0154125
	0.0523981
	0.312601
	0.00877645
	0.0766669
	0.00309303
	0.422798
	0.0228949
	0.652852
	0.0499842
	0.00180701
	0.131075
	0.035947
	0.0782486
	0.61059
	0.169661
	0.000776143
	0.00374534
	0.200162
	0.0422833
	0.210296
	0.176068
	0.00367518
	0.00310909
	0.00618312
	0.000896276
	0.879325
	0.000792557
	0.0676074
	0.125507
	0.0993607
	0.0037767
	0.211954
	0.0269981
	0.00711644
	0.0561646
	0.000641594
	0.000770431
	0.00108257
	0.000585361
	0.353737
	0.0249342
	0.000665264
	0.000760529
	0.00088128
	0.103866
	0.000430543
	0.000833723
	0.239109
	0.101668
	0.389424
	0.000140361
	0.0300122
	0.267217
	0.000498288
	0.187183
	0.0664123
	0.00101958
	0.00154056
	0.000778312
	0.0623708
	0.00584688
	0.527949
	0.00153895
	0.0146367
	0.00642852
	0.00225411
	0.332379
	0.00663083
	0.00400397
	0.0692681
	0.0294863
	0.00703849
	0.128861
	0.000886433
	0.0615261
	0.000982227
	0.041933
	0.0256855
	0.064801
	0.04825
	0.000454425
	0.274077
	0.000696143
	0.00502324
	0.00548098
	0.0206083
	0.00488824
	0.0317573
	0.411499
	0.00415585
	0.120077
	0.0396809
	0.000760113
	0.494111
	0.249148
	0.000721962
	0.0118616
	0.0203389
	0.0237376
	0.2503
	0.000971251
	0.207266
	0.0234462
	0.00287469
	0.00424679
	0.0759072
	0.00110537
	0.042141
	0.00857224
	0.0218667
	0.152419
	0.191388
	0.00525777
	0.17616
	0.000758371
	0.00153398
	0.000744904
	0.000784242
	0.00260171
	0.00367296
	0.286834
	0.366568
	0.000752162
	0.118575
	0.000947002
	0.000453162
	0.00429519
	0.355522
	0.00132978
	0.000151406
	0.00191164
	0.0887446
	0.00107274
	0.0951512
	0.375577
	0.0132727
	0.000496244
	0.000758328
	0.97554
	0.0153998
	0.017202
	0.10855
	0.428378
	0.0280542
	0.000849371
	0.135853
	0.000924316
	0.122968
	0.00597103
	0.0457295
	0.00129016
	0.00318225
	0.0479231
	0.674677
	0.0112741
	0.00328893
	0.000728631
	0.000790595
	0.00389572
	0.000894695
	0.000645175
	0.00796244
	0.000691154
	0.0906673
	0.000973278
	0.00511468
	0.0675127
	0.000633558
	0.255443
	0.00624461
	0.000604784
	0.000729904
	0.00138077
	0.000881688
	0.493753
	0.0582126
	0.0694886
	0.000643276
	0.0861671
	0.00373461
	0.00438652
	0.000794291
	0.00091038
	0.00208901
	0.00416492
	0.260996
	0.0875334
	0.539785
	0.000874395
	0.0010261
	0.20253
	0.00649116
	0.00122043
	0.0161447
	0.307784
	0.000682747
	0.00622476
	0.00036186
	0.0511247
	0.00103453
	0.016089
	0.000626165
	0.145503
	0.800983
	0.000974319
	0.000187085
	0.203387
	0.000626265
	0.0595149
	0.00175746
	0.0763808
	0.0692666
	0.00606607
	0.000638756
	0.00661378
	0.00066287
	0.0514991
	0.136692
	0.0117289
	0.0935139
	0.00501448
	0.370712
	0.396242
	0.064682
	0.0550179
	0.585845
	0.638079
	0.310543
	0.131183
	0.00629959
	0.000853802
	0.00355286
	0.0016458
	0.539229
	0.091323
	0.0153559
	0.00171429
	0.000797727
	0.144059
	0.0386743
	0.00198529
	0.00411547
	0.00548904
	0.638443
	0.0255628
	0.000933589
	0.0072862
	0.000592916
	0.0398422
	0.0621044
	0.200995
	0.00390508
	0.0586344
	0.0672395
	0.00427356
	0.420191
	0.00363581
	0.195489
	0.121156
	0.0757875
	0.000307573
	0.00131144
	0.0110355
	0.00569122
	0.818621
	0.30611
	0.113471
	0.00840638
	0.0141704
	0.0873867
	0.00630902
	0.058401
	0.0036948
	0.00270008
	0.894236
	0.0379694
	0.595089
	0.00976026
	0.100392
	0.0234455
	0.200822
	0.00412855
	0.240266
	0.0136599
	0.321967
	0.0126478
	0.00210481
	0.657374
	0.00162513
	0.190074
	0.000999291
	0.0642166
	0.000780028
	0.310792
	0.335829
	0.0196027
	0.0603229
	0.105552
	0.00540425
	0.00166548
	0.00868376
	0.0306295
	0.223086
	0.00493895
	0.0424594
	0.000569689
	0.000455947
	0.0187707
	0.303734
	0.000979254
	0.0628925
	0.000762929
	0.158421
	0.00613578
	0.0780629
	0.0310405
	0.0200808
	0.377477
	0.0356313
	0.282902
	0.412266
	0.0393195
	0.0926358
	0.0466883
	0.00545196
	0.159248
	0.0287991
	0.0992092
	0.000312837
	0.000473255
	0.000716234
	0.0907859
	0.694734
	0.0209418
	0.588316
	0.313655
	0.000636994
	0.0477905
	0.000981622
	0.0212228
	0.129368
	0.0744616
	0.0306595
	0.0328942
	0.00149041
	0.636388
	0.044296
	0.0542663
	0.500368
	0.358896
	0.00298964
	0.171209
	0.0932897
	0.0714119
	0.0223841
	0.001658
	0.0358637
	0.000757622
	0.40191
	0.522571
	0.0724582
	0.00760872
	0.000762091
	0.0989968
	0.363593
	0.00387971
	0.0770035
	0.188892
	0.0704089
	0.00292204
	0.0262341
	0.00796121
	0.00241038
	0.00288045
	0.00134838
	0.380022
	0.000957716
	0.103158
	0.073509
	0.28872
	0.000501233
	0.000392077
	0.0987982
	0.000555293
	0.047571
	0.0700383
	0.371954
	0.104605
	0.00101703
	0.0979746
	0.37334
	0.0235635
	0.00708639
	0.0994347
	0.00238061
	0.903548
	0.275153
	0.00348155
	0.00178274
	0.00149613
	0.324969
	0.000567341
	0.00399204
	0.00619434
	0.327774
	0.0077459
	0.0349196
	0.00191754
	0.00138262
	0.157375
	0.00234285
	0.0305335
	0.065162
	0.0130238
	0.00118802
	0.000666337
	0.0500867
	0.00390069
	0.000845237
	0.000694477
	0.0584013
	0.00286266
	0.000947348
	0.00075919
	0.0175225
	0.338501
	0.0533206
	0.000669498
	0.0214938
	0.00552504
	0.00491518
	0.354886
	0.357559
	0.380345
	0.096512
	0.0311306
	0.0400277
	0.000689194
	0.000693008
	0.00062715
	0.100402
	0.000225613
	0.163194
	0.00140677
	0.0646349
	0.237849
	0.00122856
	0.0984518
	0.00105338
	0.0048666
	0.0193436
	0.0218074
	0.000744482
	0.00116324
	0.000742314
	0.000885475
	0.0280837
	0.0795761
	0.125378
	0.00344536
	0.0506425
	0.529415
	0.000994801
	0.0800338
	0.0326698
	0.492011
	0.0488208
	0.00798693
	0.0057525
	0.0454931
	0.000817921
	0.0126761
	0.151469
	0.00137301
	0.0144676
	0.000905785
	0.00320139
	0.11896
	0.000213492
	0.00104497
	0.0176424
	0.000474285
	0.000791863
	0.0639182
	0.000843222
	0.278768
	0.000861516
	0.163089
	0.154588
	0.260608
	0.00556518
	0.00865552
	0.00180193
	0.000617006
	0.000623839
	0.00242018
	0.0263346
	0.390398
	0.00184542
	0.0159444
	0.000456892
	0.0203597
	0.000805511
	0.0291407
	0.149337
	0.0509099
	0.053716
	0.0171958
	0.0103054
	0.329053
	0.000856092
	0.286084
	0.00148724
	0.0194032
	0.294007
	0.0380139
	0.00128001
	0.0572618
	0.0166311
	0.0056351
	0.0010348
	0.631081
	0.000416386
	0.0500771
	0.00118856
	0.215383
	0.0241878
	0.00156375
	0.000995237
	0.011425
	0.037011
	0.00171493
	0.00063572
	0.00358794
	0.0632246
	0.000120776
	0.0139362
	0.0431778
	0.00910471
	0.323584
	0.358198
	0.00865026
	0.0279678
	0.0125558
	0.0467316
	0.000300859
	0.0350552
	0.000914027
	0.202464
	0.000600424
	0.000655728
	0.392658
	0.00390222
	0.0225107
	0.000400778
	0.345677
	0.00204193
	0.0231127
	0.000967417
	0.0980688
	0.0140267
	0.0170255
	0.000852605
	0.0988519
	0.19519
	0.0533604
	0.224833
	0.000477077
	0.00467266
	0.139856
	0.0499119
	0.104469
	0.00626948
	0.00274743
	0.00770055
	0.258287
	0.0524709
	0.067276
	0.106981
	0.20718
	0.00550193
	0.0700043
	0.00149222
	0.102568
	0.101927
	0.0325392
	0.626665
	0.140587
	0.185543
	0.108444
	0.0160705
	0.00920685
	0.500843
	0.602297
	0.000655225
	0.0331515
	0.000381581
	0.000700168
	0.000764727
	0.699213
	0.0232768
	0.0703783
	0.580113
	0.00106855
	0.0634661
	0.00186195
	0.00685853
	0.315908
	0.00914723
	0.00139488
	0.00180522
	0.280444
	0.00156105
	0.11804
	0.00710561
	0.256425
	0.134444
	0.15482
	0.22009
	0.000575053
	0.000268533
	0.00336037
	0.000566564
	0.000403165
	0.0133182
	0.341947
	0.00113352
	0.129837
	0.0662856
	0.206085
	0.00378422
	0.000890245
	0.0017436
	0.00082472
	0.0354823
	0.0739804
	0.055782
	0.0536837
	0.184531
	0.0392816
	0.019617
	0.00403979
	0.00609414
	0.00027966
	0.0679911
	0.0133319
	0.348122
	0.0309547
	0.124651
	0.97016
	0.000626492
	0.000185715
	0.00859913
	0.000327476
	0.0565027
	0.00487888
	0.0179378
	0.0342725
	0.0884252
	0.836916
	0.0560596
	0.0885042
	0.304377
	0.0874433
	0.434366
	0.265387
	0.000913884
	0.320722
	0.00103724
	0.0352149
	0.000187886
	0.165696
	0.0187285
	0.000557749
	0.226634
	0.000391636
	0.596595
	0.0018566
	0.00470152
	0.000552637
	0.0169771
	0.000908083
	0.0840923
	0.0006371
	0.000464025
	0.00068544
	0.162413
	0.247754
	0.000501432
	0.0020416
	0.199901
	0.261507
	0.445227
	0.000551289
	0.0769273
	0.0404354
	0.0946887
	0.0501789
	0.285647
	0.0319372
	0.0169905
	0.00542762
	0.106775
	0.000708591
	0.171173
	0.0834731
	0.0872146
	0.200524
	0.209785
	0.0172394
	0.0417325
	0.103098
	0.0211914
	0.170473
	0.0120528
	0.00064904
	0.000804652
	0.00114004
	0.0478514
	0.000626427
	0.170022
	0.00459787
	0.336385
	0.00344255
	0.0768178
	0.307339
	0.100739
	0.0148713
	0.143204
	0.288308
	0.00110966
	0.00251562
	0.00872258
	0.000675912
	0.000750181
	0.0502149
	0.00433489
	0.0585157
	0.00117365
	0.00688173
	0.221068
	0.00080809
	0.302774
	0.0295364
	0.00187268
	0.0903117
	0.00837257
	0.0569883
	0.0230734
	0.0344375
	0.00539156
	0.00599208
	0.000606458
	0.0313247
	0.00180243
	0.237853
	0.0201532
	0.0204407
	0.0157887
	0.172693
	0.0750102
	0.180637
	0.000700667
	0.00110473
	0.000967239
	0.000758572
	0.0801096
	0.211083
	0.222727
	0.000498207
	0.00782055
	0.109511
	0.0993655
	0.0697701
	0.0440211
	0.000150391
	0.103326
	0.00220084
	0.0705481
	0.0027588
	0.000721122
	0.00162429
[truncated: 1,842 more rows]

## Sheet: Figure 6b
Accuracy of gene expression-based prediction of electrophysiology measurements
ephys features	corr	p.value	model	type		ephys features	corr	p.value	model	type
peak_t_short_square	-0.0595258	0.0193658	GLM	Projected		fast_trough_t_short_square	-0.00782814	0.74334	GLM	Measured
threshold_t_short_square	-0.0535797	0.0353373	GLM	Projected		peak_t_short_square	-0.00302458	0.899329	GLM	Measured
fast_trough_t_short_square	-0.0338646	0.183671	GLM	Projected		threshold_t_short_square	0.00659267	0.782736	GLM	Measured
thumbnail_sweep_num	0.07301	0.00411234	GLM	Projected		thumbnail_sweep_num	0.0630051	0.00834122	GLM	Measured
rheobase_sweep_num	0.0741236	0.00357628	GLM	Projected		rheobase_sweep_num	0.0906238	0.000145668	GLM	Measured
peak_v_short_square	0.225682	2.86e-19	GLM	Projected		peak_v_short_square	0.19032	9.43e-16	GLM	Measured
upstroke_downstroke_ratio_short_square	0.26101	1.89e-25	GLM	Projected		threshold_i_short_square	0.240823	1.55e-24	GLM	Measured
vrest	0.284579	3.9e-30	GLM	Projected		fast_trough_v_short_square	0.242449	7.43e-25	GLM	Measured
threshold_i_short_square	0.292486	8.19e-32	GLM	Projected		fast_trough_v_long_square	0.245982	1.47e-25	GLM	Measured
fast_trough_v_short_square	0.292659	7.52e-32	GLM	Projected		threshold_v_short_square	0.255461	1.67e-27	GLM	Measured
trough_t_short_square	0.293018	6.29e-32	GLM	Projected		upstroke_downstroke_ratio_short_square	0.272285	3.71e-31	GLM	Measured
trough_v_short_square	0.320079	4.28e-38	GLM	Projected		trough_v_long_square	0.275534	6.82e-32	GLM	Measured
threshold_v_short_square	0.325849	1.7e-39	GLM	Projected		trough_t_short_square	0.284412	5.89e-34	GLM	Measured
trough_v_long_square	0.340447	3.56e-43	GLM	Projected		peak_v_long_square	0.314167	1.96e-41	GLM	Measured
vm_for_sag	0.351903	3.32e-46	GLM	Projected		vrest	0.333443	9.24e-47	GLM	Measured
fast_trough_v_long_square	0.353182	1.5e-46	GLM	Projected		avg_isi	0.334672	4.1e-47	GLM	Measured
peak_v_long_square	0.356798	1.54e-47	GLM	Projected		trough_t_long_square	0.344618	4.99e-50	GLM	Measured
trough_t_long_square	0.38789	1.43e-56	GLM	Projected		trough_v_short_square	0.346394	1.47e-50	GLM	Measured
avg_isi	0.419464	8.43e-67	GLM	Projected		f_i_curve_slope	0.359666	1.21e-54	GLM	Measured
peak_t_long_square	0.450842	4.15e-78	GLM	Projected		peak_t_long_square	0.376339	4.66e-60	GLM	Measured
threshold_t_long_square	0.455668	5.9e-80	GLM	Projected		vm_for_sag	0.379531	3.93e-61	GLM	Measured
fast_trough_t_long_square	0.458519	4.63e-81	GLM	Projected		fast_trough_t_long_square	0.380236	2.27e-61	GLM	Measured
threshold_v_long_square	0.462985	8.19e-83	GLM	Projected		threshold_t_long_square	0.407727	3.8e-71	GLM	Measured
f_i_curve_slope	0.488552	2.31e-93	GLM	Projected		threshold_v_long_square	0.410219	4.43e-72	GLM	Measured
latency	0.508052	4.95e-102	GLM	Projected		sag	0.44784	3.68e-87	GLM	Measured
sag	0.605272	7.05e-155	GLM	Projected		latency	0.463174	7.11e-94	GLM	Measured
threshold_i_long_square	0.608535	5.59e-157	GLM	Projected		threshold_i_long_square	0.586297	2.82e-162	GLM	Measured
ri	0.631496	1.77e-172	GLM	Projected		ri	0.623464	2.84e-189	GLM	Measured
upstroke_downstroke_ratio_long_square	0.743447	1.63e-271	GLM	Projected		upstroke_downstroke_ratio_long_square	0.746249	1.279143698494E-311	GLM	Measured
tau	0.776344	3.392153156192E-311	GLM	Projected		tau	0.749628	5.56588764E-316	GLM	Measured

## Sheet: Supplementary Figure 1a
Tangram (cell mode)										Tangram (cluster mode)
	Ependymal	Excitatory	Pericytes	Endothelial	Microglia	Astrocytes	Inhibitory	Oligodendrocyte			Ependymal	Excitatory	Pericytes	Endothelial	Microglia	Astrocytes	Inhibitory	Oligodendrocyte
Ependymal	0.022	0.026	0.034	0.033	0.057	0.079	0.12	0.62		Ependymal	0.53	0.12	0.034	0.054	0.058	0.09	0.047	0.063
Excitatory	0.0038	0.092	0.032	0.029	0.052	0.05	0.14	0.6		Excitatory	0.0058	0.7	0.036	0.0094	0.057	0.02	0.094	0.073
Pericytes	0.0051	0.019	0.13	0.041	0.05	0.046	0.12	0.59		Pericytes	0.034	0.059	0.54	0.084	0.073	0.044	0.071	0.092
Endothelial	0.0034	0.019	0.053	0.082	0.053	0.052	0.13	0.61		Endothelial	0.013	0.065	0.18	0.38	0.089	0.077	0.088	0.1
Microglia	0.0039	0.02	0.031	0.029	0.14	0.048	0.13	0.6		Microglia	0.056	0.11	0.088	0.041	0.39	0.071	0.13	0.12
Astrocytes	0.0054	0.021	0.032	0.031	0.059	0.093	0.13	0.63		Astrocytes	0.026	0.088	0.11	0.08	0.12	0.34	0.11	0.13
Inhibitory	0.0036	0.024	0.032	0.029	0.056	0.052	0.2	0.6		Inhibitory	0.0078	0.14	0.11	0.02	0.14	0.036	0.39	0.15
Oligodendrocyte	0.0028	0.019	0.029	0.028	0.055	0.045	0.13	0.69		Oligodendrocyte	0.0069	0.1	0.14	0.072	0.2	0.066	0.17	0.24
SpatialDWLS										scProjection (our method)
	Ependymal	Excitatory	Pericytes	Endothelial	Microglia	Astrocytes	Inhibitory	Oligodendrocyte			Ependymal	Excitatory	Pericytes	Endothelial	Microglia	Astrocytes	Inhibitory	Oligodendrocyte
Ependymal	0.32	0.033	0.0087	0.029	0.013	0.43	0.047	0.12		Ependymal	0.79	0.027	0.0096	0.0086	0.025	0.032	0.0079	0.1
Excitatory	0	0.7	0	0	0	0	0.3	0		Excitatory	0.012	0.87	0.0063	0.014	0.0023	0.012	0.084	0.0036
Pericytes	0.062	0.011	0.53	0.24	0.02	0.082	0.049	0		Pericytes	0.039	0.012	0.86	0.043	0.0086	0.014	0.011	0.012
Endothelial	0.036	0.016	0.16	0.6	0.016	0.092	0.033	0.048		Endothelial	0.049	0.029	0.21	0.61	0.023	0.016	0.023	0.035
Microglia	0.03	0.036	0.017	0.042	0.6	0.09	0.11	0.075		Microglia	0.035	0.043	0.021	0.027	0.74	0.016	0.032	0.085
Astrocytes	0.083	0.034	0.014	0.022	0.013	0.69	0.092	0.057		Astrocytes	0.24	0.046	0.019	0.018	0.043	0.5	0.024	0.11
Inhibitory	0.063	0.086	0	0	0	0.067	0.78	0		Inhibitory	0.019	0.17	0.023	0.014	0.012	0.019	0.74	0.0088
Oligodendrocyte	0.019	0.026	0.0053	0.019	0.029	0.062	0.059	0.78		Oligodendrocyte	0.012	0.032	0.0095	0.0091	0.021	0.0082	0.031	0.88

## Sheet: Supplementary Figure 1b
Sample size of each cell type in the reference scRNAseq data
Ependymal	Excitatory	Pericytes	Endothelial	Microglia	Astrocytes	Inhibitory	Oligodendrocyte
69	312	513	541	828	857	1926	8858

[truncated: 7 more sheets: Supplementary Figure 2, Supplementary Figure 3, Supplementary Figure 4, Supplementary Figure 5, Supplementary Figure 6, Supplementary Figure 8, Supplementary Figure 10]
